# Supplementary material for: Mrc1+ macrophage-derived IGF1 mitigates crystal nephropathy by promoting renal tubule cell proliferation via the AKT/Rb signaling pathway
Source: Theranostics. 2024 Feb 17;14(4):1764–80. doi: 10.7150/thno.89174 (PMC10879870; doi:10.7150/thno.89174)
Supplement: Supplementary file 2 — Supplementary table 1. [file thnov14p1764s2.xlsx]

## Sheet: Table S1  DEGs of 15 clusters
Table S1: DEGs of 15 clusters generated by Findallmarkers
gene	p_val	avg_log2FC	pct.1	pct.2	p_val_adj	cluster
RP23-306P12.3	0	1.46004	0.667	0.197	0	0
Slc7a13	0	1.39065	0.726	0.28	0	0
Atp11a	0	1.28925	0.709	0.246	0	0
Txnip	0	1.27968	0.57	0.202	0	0
Gadd45g	0	1.27464	0.623	0.372	0	0
Cyp4b1	0	1.26127	0.952	0.63	0	0
Cyp2e1	0	1.214	0.848	0.469	0	0
Lpl	0	1.21348	0.719	0.322	0	0
Slc27a2	0	1.20904	0.942	0.683	0	0
Kap	0	1.16472	1	0.997	0	0
Slc22a6	0	1.15688	0.885	0.509	0	0
Slc6a18	0	1.15491	0.634	0.208	0	0
Slc22a30	0	1.12645	0.676	0.26	0	0
Neat1	0	1.11089	0.929	0.481	0	0
Tmem252	0	1.10929	0.796	0.467	0	0
Gm11128	0	1.09346	0.543	0.164	0	0
Osgin1	0	1.08528	0.562	0.232	0	0
Malat1	0	1.08003	0.999	0.958	0	0
Cyr61	0	1.06552	0.547	0.214	0	0
Jun	0	1.0612	0.776	0.441	0	0
Mat2a	0	1.06016	0.805	0.536	0	0
Zbtb20	0	1.04504	0.875	0.624	0	0
Ces1f	0	1.01785	0.806	0.43	0	0
Angptl4	0	1.01565	0.495	0.168	0	0
Slc25a25	0	0.967603	0.524	0.2	0	0
Cited2	0	0.967279	0.597	0.349	0	0
Ggt1	0	0.947303	0.896	0.615	0	0
Trim7	0	0.935109	0.543	0.191	0	0
G0s2	0	0.93341	0.581	0.362	0	0
Timp3	0	0.921655	0.927	0.686	0	0
Pim3	0	0.920112	0.747	0.478	0	0
Mep1a	0	0.889453	0.793	0.44	0	0
BC005561	0	0.887116	0.627	0.257	0	0
Slc22a12	0	0.88055	0.857	0.582	0	0
Clec2d	0	0.866156	0.528	0.217	0	0
Nat8	0	0.862621	0.729	0.368	0	0
Bhlhe40	0	0.8588	0.472	0.18	0	0
Slc13a3	0	0.850027	0.672	0.317	0	0
Dusp1	0	0.837235	0.663	0.345	0	0
Tob1	0	0.833388	0.591	0.3	0	0
Cml1	0	0.829231	0.917	0.685	0	0
Slc17a3	0	0.82573	0.719	0.389	0	0
Slc5a8	0	0.809837	0.468	0.129	0	0
Hspa1a	0	0.809233	0.387	0.206	0	0
Errfi1	0	0.805181	0.848	0.615	0	0
Mlxipl	0	0.803265	0.484	0.184	0	0
Sgk1	0	0.77761	0.344	0.149	0	0
Slc17a1	0	0.774706	0.797	0.515	0	0
Pde4d	0	0.759073	0.495	0.176	0	0
Slc47a1	0	0.756909	0.71	0.401	0	0
Fosb	0	0.755745	0.459	0.187	0	0
Ccdc107	0	0.751437	0.835	0.586	0	0
BC021785	0	0.750982	0.675	0.372	0	0
Cyp4a10	0	0.736149	0.557	0.247	0	0
Mettl7b	0	0.733955	0.674	0.38	0	0
Aqp1	0	0.733437	0.569	0.258	0	0
Acsm2	0	0.732675	0.966	0.833	0	0
Slc34a1	0	0.731275	0.991	0.863	0	0
Slco1a1	0	0.730661	0.38	0.129	0	0
Napsa	0	0.727382	0.903	0.598	0	0
Tmigd1	0	0.725199	0.631	0.297	0	0
Tsc22d1	0	0.720336	0.752	0.54	0	0
Gdf15	0	0.716797	0.415	0.2	0	0
Herpud1	0	0.705931	0.713	0.467	0	0
Ly6a	0	0.697905	0.781	0.421	0	0
Ugt2b37	0	0.694011	0.472	0.213	0	0
Slc22a2	0	0.68405	0.601	0.293	0	0
Ugt3a2	0	0.681775	0.685	0.391	0	0
Hsd3b3	0	0.674183	0.443	0.183	0	0
Kcnj15	0	0.672122	0.768	0.501	0	0
Serpinf2	0	0.668507	0.548	0.255	0	0
Car4	0	0.647737	0.596	0.314	0	0
Vegfa	0	0.640799	0.457	0.204	0	0
Ugt2b38	0	0.638506	0.87	0.646	0	0
Cyp2j5	0	0.631729	0.839	0.61	0	0
Eps8	0	0.629913	0.596	0.361	0	0
Ddx5	0	0.629862	0.889	0.725	0	0
Tmem205	0	0.629332	0.717	0.455	0	0
Abcc2	0	0.628972	0.564	0.296	0	0
Erdr1	0	0.626132	0.362	0.167	0	0
Slco3a1	0	0.624444	0.447	0.173	0	0
BC089597	0	0.623244	0.504	0.229	0	0
Cyp4a31	0	0.62057	0.474	0.216	0	0
Hspa1b	0	0.6181	0.322	0.147	0	0
Galnt11	0	0.604898	0.746	0.497	0	0
Tmem37	0	0.602747	0.616	0.356	0	0
Cd36	0	0.601217	0.424	0.161	0	0
Lrp2	0	0.599645	0.874	0.639	0	0
Nt5e	0	0.599238	0.374	0.144	0	0
Ugt3a1	0	0.59864	0.555	0.282	0	0
Atp1b1	0	0.58961	0.905	0.694	0	0
Tmem176a	0	0.585118	0.898	0.722	0	0
Kcnk5	0	0.582602	0.427	0.193	0	0
Tns1	0	0.569798	0.755	0.519	0	0
Tmem174	0	0.562342	0.687	0.434	0	0
Acox3	0	0.559013	0.36	0.17	0	0
Slc22a18	0	0.55834	0.756	0.528	0	0
2810474O19Rik	0	0.555139	0.397	0.22	0	0
Cyp2j13	0	0.553414	0.445	0.199	0	0
Nr1d1	0	0.548411	0.339	0.141	0	0
Col4a3	0	0.545822	0.413	0.189	0	0
AI317395	0	0.544846	0.453	0.207	0	0
Usp2	0	0.540913	0.438	0.213	0	0
Kbtbd11	0	0.540698	0.372	0.176	0	0
Tmbim6	0	0.536505	0.848	0.669	0	0
Hbegf	0	0.534389	0.325	0.141	0	0
Chpt1	0	0.532755	0.969	0.89	0	0
Neu1	0	0.529387	0.738	0.494	0	0
Col4a4	0	0.528562	0.496	0.26	0	0
Hykk	0	0.526491	0.659	0.432	0	0
Hpn	0	0.523942	0.633	0.408	0	0
Nceh1	0	0.523681	0.486	0.253	0	0
Cyp2a5	0	0.523346	0.31	0.123	0	0
Slc22a28	0	0.523183	0.455	0.223	0	0
Rbm47	0	0.523032	0.607	0.388	0	0
Grina	0	0.521186	0.718	0.505	0	0
Cndp2	0	0.519152	0.928	0.716	0	0
Acox1	0	0.515026	0.78	0.581	0	0
Vmp1	0	0.51232	0.532	0.31	0	0
Tmem189	0	0.509818	0.453	0.233	0	0
Mlec	0	0.509016	0.61	0.389	0	0
Adtrp	0	0.5081	0.444	0.206	0	0
Sdc4	0	0.504468	0.675	0.437	0	0
Zkscan3	0	0.503501	0.451	0.229	0	0
Abcg2	0	0.502953	0.791	0.562	0	0
PISD	0	0.501893	0.413	0.192	0	0
Ces1d	0	0.501355	0.553	0.318	0	0
Pck1	0	0.501252	0.97	0.847	0	0
Slc10a2	0	0.500419	0.333	0.128	0	0
Igf1r	0	0.499018	0.485	0.249	0	0
Hsd17b11	0	0.498243	0.382	0.176	0	0
Slc3a1	0	0.495918	0.554	0.321	0	0
G6pc	0	0.494841	0.659	0.425	0	0
Irx3	0	0.493382	0.346	0.134	0	0
Sec11a	0	0.491529	0.581	0.372	0	0
Slc6a13	0	0.489453	0.415	0.204	0	0
Susd3	0	0.489199	0.389	0.172	0	0
Tmem176b	0	0.488266	0.901	0.757	0	0
Polr3e	0	0.48789	0.593	0.411	0	0
Por	0	0.486831	0.489	0.268	0	0
Tef	0	0.486734	0.327	0.132	0	0
Slco1a6	0	0.483454	0.455	0.243	0	0
Lrpap1	0	0.48287	0.753	0.546	0	0
Cldn2	0	0.481179	0.531	0.312	0	0
Pax8	0	0.480702	0.423	0.226	0	0
Cyp2d9	0	0.480173	0.255	0.086	0	0
Mylk	0	0.477488	0.333	0.137	0	0
Slc1a1	0	0.474925	0.455	0.243	0	0
Ghr	0	0.473048	0.643	0.429	0	0
Acy3	0	0.472641	0.972	0.816	0	0
Mogat1	0	0.471845	0.397	0.169	0	0
Prss8	0	0.467869	0.561	0.349	0	0
Cgref1	0	0.467226	0.546	0.324	0	0
Trabd2b	0	0.465095	0.399	0.199	0	0
Ubc	0	0.464899	0.963	0.94	0	0
Proc	0	0.464448	0.469	0.261	0	0
Acaa1b	0	0.462993	0.846	0.641	0	0
Akap9	0	0.461074	0.449	0.239	0	0
Csad	0	0.460658	0.524	0.318	0	0
Nudt19	0	0.459902	0.868	0.653	0	0
Entpd5	0	0.456964	0.44	0.236	0	0
Cyp2a4	0	0.454853	0.286	0.129	0	0
Cideb	0	0.451214	0.538	0.338	0	0
Sepp1	0	0.444645	0.878	0.746	0	0
Susd2	0	0.444104	0.343	0.151	0	0
Eci3	0	0.440307	0.748	0.521	0	0
Atp2a2	0	0.439867	0.594	0.383	0	0
Adra2b	0	0.438437	0.349	0.159	0	0
Cyp2j11	0	0.437769	0.358	0.158	0	0
Slc5a10	0	0.435493	0.328	0.129	0	0
Slc22a1	0	0.433642	0.65	0.436	0	0
Tcn2	0	0.433003	0.854	0.655	0	0
Trps1	0	0.430205	0.413	0.209	0	0
Pnisr	0	0.430015	0.455	0.251	0	0
Pank1	0	0.429518	0.627	0.419	0	0
Ank3	0	0.428335	0.533	0.313	0	0
Rhob	0	0.425637	0.353	0.168	0	0
Guca2b	0	0.424183	0.912	0.802	0	0
Fads3	0	0.422151	0.399	0.208	0	0
Slc6a6	0	0.421957	0.561	0.337	0	0
Inmt	0	0.421554	0.869	0.638	0	0
4430402I18Rik	0	0.419899	0.296	0.121	0	0
Sod3	0	0.418116	0.443	0.244	0	0
Slc6a20b	0	0.417909	0.388	0.198	0	0
Aass	0	0.41735	0.542	0.349	0	0
Mafg	0	0.41725	0.52	0.312	0	0
Ppt2	0	0.416119	0.352	0.173	0	0
Hspa5	0	0.415708	0.803	0.618	0	0
Folr1	0	0.413713	0.778	0.601	0	0
Slc16a2	0	0.413226	0.435	0.237	0	0
Retsat	0	0.412867	0.353	0.162	0	0
Arrdc3	0	0.411985	0.372	0.2	0	0
Tmbim4	0	0.410658	0.833	0.7	0	0
Tmem150a	0	0.410403	0.443	0.26	0	0
Lamp2	0	0.408136	0.794	0.609	0	0
Azgp1	0	0.407914	0.282	0.108	0	0
Acsm3	0	0.403648	0.382	0.183	0	0
Frrs1	0	0.398777	0.421	0.23	0	0
Myo6	0	0.398386	0.535	0.333	0	0
Slc25a42	0	0.396654	0.264	0.107	0	0
Gk	0	0.39234	0.747	0.573	0	0
Clcn3	0	0.388008	0.365	0.188	0	0
Ugt8a	0	0.387756	0.325	0.143	0	0
Snx29	0	0.386531	0.415	0.217	0	0
Arl6ip1	0	0.384502	0.82	0.669	0	0
Cndp1	0	0.373379	0.274	0.119	0	0
Rdh16	0	0.369608	0.278	0.122	0	0
Gm26917	0	0.369113	0.513	0.249	0	0
Slc16a9	0	0.363851	0.306	0.14	0	0
mt-Atp6	0	0.362296	1	1	0	0
Slc23a1	0	0.356032	0.361	0.187	0	0
Hsp90b1	0	0.347214	0.783	0.605	0	0
mt-Nd4	0	0.344804	0.999	0.996	0	0
Trpc1	0	0.344501	0.316	0.153	0	0
mt-Cytb	0	0.34132	1	0.998	0	0
mt-Nd2	0	0.340905	1	0.994	0	0
Sucnr1	0	0.339465	0.253	0.107	0	0
Lpin1	0	0.332156	0.266	0.117	0	0
Fos	0	0.319205	0.556	0.304	0	0
Slc13a1	0	0.318376	0.787	0.55	0	0
mt-Nd1	0	0.316987	0.999	0.988	0	0
Atp1a1	0	0.311258	0.879	0.711	0	0
mt-Nd5	7.80188e-308	0.310698	0.976	0.891	1.3626e-303	0
Lpcat3	3.55776e-307	0.364234	0.39	0.213	6.21362e-303	0
Slc37a4	6.45818e-306	0.38671	0.468	0.276	1.12792e-301	0
Kcnq1ot1	1.04782e-305	0.334427	0.368	0.19	1.83003e-301	0
Srsf2	1.89821e-300	0.424338	0.644	0.451	3.31522e-296	0
Calr	2.70196e-297	0.342183	0.805	0.635	4.71897e-293	0
Slc22a8	4.22122e-296	0.464288	0.608	0.426	7.37236e-292	0
Vnn1	1.74742e-294	0.323881	0.27	0.125	3.05188e-290	0
mt-Nd4l	2.8055e-293	0.324243	0.948	0.829	4.8998e-289	0
Nuak2	1.12724e-292	0.527611	0.438	0.267	1.96872e-288	0
D630029K05Rik	4.09812e-292	0.350083	0.441	0.256	7.15736e-288	0
Klf9	2.74247e-289	0.473964	0.657	0.492	4.78972e-285	0
Pkhd1	3.15588e-289	0.31909	0.281	0.133	5.51174e-285	0
Ehhadh	2.85294e-287	0.396494	0.471	0.288	4.98265e-283	0
Fmo5	1.28927e-285	0.326135	0.319	0.161	2.25171e-281	0
Fuca2	2.24777e-284	0.393482	0.557	0.368	3.92574e-280	0
Ggct	1.15539e-283	0.343007	0.52	0.323	2.01789e-279	0
Taf1d	1.65618e-283	0.338195	0.331	0.172	2.89253e-279	0
Ogt	2.29713e-283	0.343935	0.422	0.237	4.01193e-279	0
Gclc	6.59864e-283	0.506828	0.454	0.286	1.15245e-278	0
Tnfrsf21	8.26434e-280	0.347735	0.354	0.192	1.44337e-275	0
Itgb8	5.02752e-279	0.32641	0.311	0.158	8.78057e-275	0
Galnt14	4.9823e-278	0.321969	0.303	0.152	8.70158e-274	0
Slc51a	3.92061e-277	0.367457	0.306	0.157	6.84735e-273	0
Reep5	6.38718e-274	0.29042	0.491	0.296	1.11552e-269	0
Ppp1r10	4.46279e-270	0.394263	0.371	0.21	7.79426e-266	0
Agps	1.39782e-269	0.333476	0.318	0.166	2.4413e-265	0
Neurl4	9.91705e-268	0.389199	0.331	0.178	1.73201e-263	0
Jund	1.37896e-266	0.308706	0.741	0.598	2.40835e-262	0
Mpv17l	6.88638e-266	0.335789	0.591	0.398	1.20271e-261	0
Cd63	7.90646e-266	0.265183	0.916	0.808	1.38086e-261	0
Abca3	1.54084e-265	0.369721	0.445	0.268	2.69108e-261	0
Ackr3	2.52884e-265	0.335584	0.256	0.122	4.41662e-261	0
Abcd3	1.34384e-263	0.389408	0.574	0.4	2.34701e-259	0
Slc26a1	1.50091e-259	0.333993	0.424	0.249	2.62135e-255	0
mt-Co1	1.45896e-258	0.252846	1	0.995	2.54807e-254	0
Bhmt2	8.5561e-256	0.314789	0.372	0.207	1.49432e-251	0
Glg1	1.06387e-254	0.294981	0.309	0.161	1.85805e-250	0
Hnf1b	2.14646e-253	0.389897	0.407	0.245	3.74879e-249	0
Fam213a	5.42764e-253	0.358982	0.487	0.313	9.47938e-249	0
Nfib	1.05722e-246	0.305031	0.298	0.156	1.84643e-242	0
Slc18a1	3.54425e-246	0.329291	0.294	0.154	6.19004e-242	0
Rdh10	4.0306e-243	0.281271	0.258	0.127	7.03944e-239	0
Itpr1	4.98907e-243	0.338084	0.424	0.257	8.71341e-239	0
Klf15	1.03189e-242	0.336373	0.343	0.193	1.8022e-238	0
Tead1	2.08589e-242	0.317772	0.292	0.154	3.64301e-238	0
mt-Co3	2.58482e-241	0.253414	1	1	4.51439e-237	0
Pabpn1	1.1128e-238	0.319895	0.308	0.164	1.94351e-234	0
Tmem106b	8.62439e-235	0.354521	0.419	0.256	1.50625e-230	0
Amacr	1.24656e-231	0.3284	0.675	0.504	2.17712e-227	0
Slc25a51	2.4153e-231	0.369743	0.522	0.354	4.21832e-227	0
Pnn	1.27529e-230	0.335944	0.385	0.228	2.22729e-226	0
Igfbp4	3.63436e-230	0.347238	0.691	0.522	6.34741e-226	0
Aqp11	7.68543e-229	0.285986	0.28	0.146	1.34226e-224	0
Krit1	9.47637e-229	0.281155	0.325	0.178	1.65505e-224	0
Frmd4b	1.6298e-228	0.272064	0.28	0.144	2.84644e-224	0
Cspp1	1.90752e-228	0.306046	0.343	0.194	3.33149e-224	0
Prpf38b	1.48653e-225	0.318259	0.399	0.24	2.59622e-221	0
Srsf11	1.17906e-223	0.339349	0.476	0.308	2.05923e-219	0
Golgb1	3.72848e-223	0.305576	0.382	0.227	6.51179e-219	0
Eif4g3	2.38703e-221	0.30769	0.351	0.205	4.16895e-217	0
Syne2	1.07795e-219	0.287969	0.365	0.211	1.88263e-215	0
Smarca2	1.24996e-219	0.383683	0.424	0.271	2.18306e-215	0
P4hb	5.2844e-218	0.350292	0.45	0.288	9.2292e-214	0
Zcchc7	5.59802e-218	0.290738	0.316	0.175	9.77695e-214	0
Clmn	7.36131e-218	0.312007	0.356	0.21	1.28565e-213	0
Ldhd	5.71087e-216	0.334794	0.708	0.542	9.97404e-212	0
Ebp	1.8442e-215	0.302507	0.41	0.253	3.22089e-211	0
Pth1r	2.17913e-214	0.330819	0.764	0.627	3.80584e-210	0
Cpeb4	2.54588e-214	0.309695	0.42	0.263	4.44638e-210	0
Pttg1ip	3.50753e-214	0.329207	0.444	0.282	6.12591e-210	0
Sec62	1.34494e-211	0.291428	0.739	0.587	2.34893e-207	0
Hacd2	1.72555e-211	0.310189	0.384	0.233	3.01368e-207	0
Cd302	4.15298e-211	0.296336	0.405	0.251	7.25317e-207	0
Nlrp6	4.2415e-210	0.387471	0.3	0.169	7.40777e-206	0
Aspa	1.79209e-209	0.354877	0.599	0.435	3.12989e-205	0
Aph1c	1.92688e-209	0.273627	0.29	0.158	3.36529e-205	0
Acss2	4.482e-209	0.328256	0.377	0.23	7.82782e-205	0
Slc36a1	4.06458e-208	0.298644	0.251	0.128	7.09879e-204	0
Htra1	2.01398e-207	0.306874	0.372	0.223	3.51741e-203	0
Nmrk1	9.77919e-207	0.361331	0.379	0.236	1.70793e-202	0
Lrrc8d	1.22193e-203	0.254373	0.268	0.143	2.13411e-199	0
Sypl	4.09723e-202	0.339188	0.453	0.295	7.15581e-198	0
Tmem30a	5.25131e-202	0.298372	0.314	0.18	9.17142e-198	0
Kansl1l	5.95528e-201	0.287128	0.314	0.179	1.04009e-196	0
Luc7l2	1.79489e-199	0.289625	0.442	0.283	3.13478e-195	0
Apom	1.20334e-198	0.326706	0.382	0.237	2.10163e-194	0
Cyp51	1.41632e-198	0.276877	0.27	0.146	2.47361e-194	0
Dhrs3	5.41071e-198	0.336398	0.422	0.273	9.4498e-194	0
Tmem229a	7.94216e-197	0.31307	0.469	0.315	1.3871e-192	0
Slc19a1	2.93018e-196	0.286914	0.286	0.159	5.11756e-192	0
Golga4	1.67628e-193	0.289957	0.406	0.256	2.92762e-189	0
Pcyt2	1.70435e-193	0.415489	0.515	0.363	2.97665e-189	0
Prnp	8.645e-193	0.279019	0.292	0.165	1.50985e-188	0
Far1	8.68308e-193	0.330731	0.435	0.287	1.5165e-188	0
Gcnt1	1.02636e-190	0.31298	0.526	0.362	1.79253e-186	0
Lrp6	2.71439e-190	0.266604	0.259	0.14	4.74068e-186	0
Ndel1	1.25836e-189	0.30631	0.424	0.276	2.19772e-185	0
Kcnj16	1.52983e-187	0.304831	0.492	0.333	2.67186e-183	0
Kl	2.41775e-187	0.297059	0.474	0.317	4.2226e-183	0
Cubn	2.4841e-186	0.275447	0.427	0.274	4.33848e-182	0
Vimp	8.42092e-185	0.262944	0.455	0.298	1.47071e-180	0
Paqr9	7.33927e-184	0.268004	0.286	0.162	1.2818e-179	0
Sgk2	3.55037e-183	0.309894	0.399	0.258	6.20073e-179	0
Wls	3.96085e-183	0.272751	0.376	0.234	6.91763e-179	0
Tnrc6a	2.80608e-182	0.273203	0.33	0.197	4.90082e-178	0
Brd2	3.63794e-182	0.314041	0.379	0.241	6.35367e-178	0
Mllt4	1.29548e-181	0.283128	0.285	0.162	2.26256e-177	0
Hsp90aa1	1.32188e-181	0.318986	0.878	0.858	2.30867e-177	0
Tmem120a	4.65058e-179	0.27417	0.366	0.228	8.12224e-175	0
Ankrd33b	5.32205e-179	0.273636	0.344	0.211	9.29495e-175	0
Atraid	5.04346e-178	0.300419	0.54	0.388	8.80841e-174	0
Xbp1	2.33701e-177	0.307563	0.462	0.316	4.08159e-173	0
Bsg	6.80735e-177	0.283667	0.717	0.56	1.1889e-172	0
Tob2	2.08907e-176	0.280465	0.259	0.144	3.64856e-172	0
Itgb6	2.80542e-176	0.281328	0.351	0.217	4.89966e-172	0
Tm7sf3	7.33902e-174	0.251208	0.285	0.164	1.28176e-169	0
Ccnl2	5.00889e-173	0.32265	0.362	0.229	8.74803e-169	0
Tspan3	4.94845e-170	0.285048	0.436	0.29	8.64247e-166	0
Nktr	1.1701e-166	0.252803	0.371	0.234	2.04358e-162	0
Smpdl3a	1.41217e-166	0.275487	0.699	0.565	2.46636e-162	0
RP23-306P12.2	3.97519e-162	0.270177	0.757	0.626	6.94266e-158	0
Tmem33	3.77602e-159	0.268389	0.388	0.254	6.59481e-155	0
Xylb	3.71903e-158	0.290105	0.498	0.351	6.49529e-154	0
Zfp830	7.90232e-158	0.251189	0.28	0.167	1.38014e-153	0
Dhcr24	2.60785e-157	0.264338	0.362	0.231	4.5546e-153	0
Cdh16	4.59408e-157	0.28541	0.603	0.443	8.02357e-153	0
Mcfd2	8.49385e-157	0.259455	0.28	0.166	1.48345e-152	0
Srsf5	2.22529e-156	0.308543	0.568	0.42	3.88647e-152	0
Amn	2.64547e-154	0.266094	0.538	0.384	4.62031e-150	0
St6galnac2	2.07403e-151	0.28029	0.321	0.201	3.6223e-147	0
Chdh	4.42608e-151	0.252292	0.322	0.202	7.73016e-147	0
Prpf4b	3.58232e-150	0.292083	0.439	0.305	6.25651e-146	0
Zfp36l1	7.3206e-150	0.284524	0.557	0.42	1.27854e-145	0
Abhd14b	9.79787e-150	0.299459	0.611	0.469	1.7112e-145	0
Mettl7a1	1.12129e-149	0.298979	0.477	0.341	1.95834e-145	0
Fgf1	5.75061e-149	0.295551	0.298	0.185	1.00434e-144	0
Crot	6.10203e-148	0.269572	0.512	0.375	1.06572e-143	0
Larp4b	1.22181e-147	0.257356	0.355	0.23	2.13389e-143	0
Fcgrt	4.08169e-143	0.256509	0.432	0.299	7.12867e-139	0
Tm2d2	4.41413e-143	0.253873	0.46	0.324	7.70927e-139	0
Ddrgk1	2.03976e-140	0.25839	0.59	0.45	3.56245e-136	0
Tecr	2.38417e-137	0.280851	0.584	0.441	4.16395e-133	0
Tchh	5.48624e-137	0.255409	0.252	0.15	9.58171e-133	0
Nisch	5.91104e-137	0.294096	0.475	0.34	1.03236e-132	0
Tprkb	4.09966e-136	0.289355	0.519	0.385	7.16006e-132	0
Dnase1	2.83533e-132	0.472688	0.593	0.496	4.95191e-128	0
Tmem259	8.25684e-131	0.255363	0.267	0.163	1.44206e-126	0
Aup1	1.82458e-129	0.250724	0.394	0.268	3.18663e-125	0
Trim63	6.24784e-129	0.265724	0.374	0.256	1.09119e-124	0
mt-Atp8	1.99419e-124	0.253244	0.623	0.477	3.48286e-120	0
Shmt2	3.70531e-124	0.251883	0.35	0.234	6.47132e-120	0
Hist1h1c	1.0595e-119	0.397384	0.454	0.348	1.85042e-115	0
Rcan1	9.24318e-114	0.366001	0.362	0.26	1.61432e-109	0
Dalrd3	4.50731e-90	0.286346	0.327	0.231	7.87202e-86	0
Pbld2	2.22778e-75	0.260984	0.577	0.474	3.89082e-71	0
Cndp2	0	1.28859	0.957	0.728	0	1
Acy3	0	1.27507	0.985	0.827	0	1
Inmt	0	1.2461	0.924	0.645	0	1
Nudt19	0	1.23471	0.92	0.659	0	1
Cyb5a	0	1.068	0.997	0.948	0	1
Kap	0	1.01768	1	0.997	0	1
Ttc36	0	0.981688	0.992	0.914	0	1
Acaa1b	0	0.955192	0.88	0.651	0	1
Eci3	0	0.888883	0.788	0.532	0	1
Gstm1	0	0.863277	0.811	0.605	0	1
Hrsp12	0	0.831937	0.99	0.923	0	1
Gclm	0	0.815048	0.857	0.693	0	1
Cda	0	0.796199	0.936	0.8	0	1
Msrb1	0	0.789293	0.895	0.754	0	1
Txn1	0	0.778199	0.967	0.904	0	1
Acat1	0	0.774182	0.858	0.709	0	1
Ech1	0	0.773005	0.917	0.795	0	1
Etfb	0	0.77178	0.966	0.891	0	1
Acadl	0	0.766593	0.781	0.607	0	1
Hibadh	0	0.764423	0.858	0.717	0	1
Amacr	0	0.755898	0.703	0.513	0	1
Ggct	0	0.754619	0.56	0.331	0	1
Phyh	0	0.754018	0.872	0.746	0	1
RP24-64C6.3	0	0.753733	0.89	0.735	0	1
Odc1	0	0.74924	0.896	0.794	0	1
Dhrs4	0	0.742049	0.819	0.654	0	1
Mpv17l	0	0.737741	0.629	0.406	0	1
Adh1	0	0.732798	0.646	0.446	0	1
Prdx5	0	0.727265	0.995	0.97	0	1
Acadm	0	0.726473	0.878	0.744	0	1
Akr1c21	0	0.723916	0.993	0.918	0	1
Acsm3	0	0.723505	0.397	0.198	0	1
Pecr	0	0.719464	0.916	0.788	0	1
Chpt1	0	0.717425	0.979	0.895	0	1
Lap3	0	0.710983	0.839	0.692	0	1
Gchfr	0	0.705613	0.55	0.333	0	1
Mpc1	0	0.700354	0.956	0.88	0	1
Fitm1	0	0.698657	0.577	0.367	0	1
Csrp2	0	0.693352	0.836	0.687	0	1
Atpif1	0	0.691761	0.977	0.927	0	1
Scp2	0	0.683837	0.979	0.921	0	1
Them7	0	0.676342	0.56	0.353	0	1
Prdx1	0	0.671957	0.987	0.954	0	1
Stard10	0	0.670407	0.888	0.76	0	1
H2afj	0	0.668205	0.917	0.836	0	1
Ephx2	0	0.666538	0.742	0.581	0	1
Dbi	0	0.663946	0.998	0.974	0	1
Pank1	0	0.659772	0.622	0.44	0	1
Bphl	0	0.655658	0.829	0.695	0	1
Me1	0	0.647904	0.71	0.552	0	1
Dnajc12	0	0.64733	0.752	0.598	0	1
Khk	0	0.646955	0.932	0.826	0	1
Iscu	0	0.643875	0.796	0.665	0	1
Cmbl	0	0.642358	0.777	0.611	0	1
Ldhd	0	0.640391	0.717	0.555	0	1
Etfa	0	0.627804	0.766	0.628	0	1
Fth1	0	0.604843	1	0.999	0	1
Calml4	0	0.60039	0.916	0.801	0	1
Gpx4	0	0.60003	0.982	0.947	0	1
Arpp19	0	0.59886	0.849	0.754	0	1
Iah1	0	0.589492	0.799	0.661	0	1
Mien1	0	0.582898	0.796	0.675	0	1
D630029K05Rik	0	0.578441	0.453	0.27	0	1
Msra	0	0.577694	0.805	0.675	0	1
Gsta3	0	0.575901	0.68	0.533	0	1
Ndufb4	0	0.569584	0.941	0.866	0	1
Aadat	0	0.561627	0.456	0.28	0	1
BC026585	0	0.560962	0.746	0.605	0	1
Zfp706	0	0.560755	0.833	0.747	0	1
Sult1d1	0	0.557685	0.931	0.831	0	1
Map1lc3a	0	0.554107	0.715	0.575	0	1
Slc25a39	0	0.553736	0.846	0.738	0	1
Fam195a	0	0.552083	0.724	0.583	0	1
Ndufa4	0	0.550295	0.983	0.96	0	1
Grhpr	0	0.548929	0.817	0.697	0	1
Cystm1	0	0.547535	0.857	0.748	0	1
Gcdh	0	0.54735	0.731	0.59	0	1
Cycs	0	0.546552	0.965	0.918	0	1
Suclg1	0	0.546449	0.896	0.816	0	1
Stra13	0	0.544387	0.725	0.593	0	1
Rps27l	0	0.541764	0.915	0.846	0	1
Bhmt2	0	0.530774	0.39	0.217	0	1
Fah	0	0.526834	0.733	0.598	0	1
Akr7a5	0	0.525788	0.887	0.787	0	1
Bola3	0	0.522471	0.762	0.65	0	1
0610011F06Rik	0	0.518838	0.857	0.755	0	1
Fxyd2	0	0.515062	1	0.986	0	1
Mrps21	0	0.514848	0.848	0.759	0	1
Anapc13	0	0.510692	0.777	0.666	0	1
Hist1h2bc	0	0.507445	0.909	0.823	0	1
Hadh	0	0.502814	0.83	0.721	0	1
Ybx1	0	0.496732	0.978	0.943	0	1
Psmb5	0	0.489123	0.787	0.693	0	1
Hspe1	0	0.489075	0.969	0.933	0	1
Txndc17	0	0.487497	0.872	0.786	0	1
Ndufb6	0	0.485212	0.844	0.752	0	1
Napsa	0	0.485208	0.816	0.649	0	1
Acot13	0	0.483213	0.803	0.699	0	1
Ddt	0	0.48	0.912	0.837	0	1
Uqcrfs1	0	0.478943	0.896	0.828	0	1
Ndufv3	0	0.474967	0.905	0.828	0	1
Smdt1	0	0.474726	0.902	0.838	0	1
Gng5	0	0.469506	0.93	0.882	0	1
Cisd1	0	0.468654	0.926	0.86	0	1
Romo1	0	0.467923	0.844	0.757	0	1
Vdac1	0	0.464622	0.876	0.794	0	1
Mpc2	0	0.46385	0.949	0.899	0	1
Chchd2	0	0.462735	0.992	0.979	0	1
Ndufa2	0	0.447998	0.94	0.897	0	1
Ndufs6	0	0.447719	0.898	0.828	0	1
Uqcr10	0	0.443788	0.972	0.936	0	1
Atp5d	0	0.442862	0.962	0.925	0	1
Atp5j	0	0.440624	0.967	0.93	0	1
Uqcrq	0	0.438112	0.965	0.927	0	1
Ndufa6	0	0.433289	0.943	0.898	0	1
Nme1	0	0.433134	0.868	0.796	0	1
Ndufab1	0	0.432421	0.909	0.844	0	1
Hint2	0	0.432035	0.885	0.802	0	1
Ndufb8	0	0.431973	0.927	0.875	0	1
Keg1	0	0.430259	0.963	0.876	0	1
Cox7a2	0	0.429547	0.968	0.939	0	1
Ndufb3	0	0.427605	0.86	0.783	0	1
Chchd10	0	0.427217	0.975	0.921	0	1
Usmg5	0	0.426023	0.921	0.872	0	1
Esd	0	0.424151	0.937	0.882	0	1
Cox6b1	0	0.421858	0.967	0.935	0	1
Uqcrb	0	0.420711	0.952	0.91	0	1
Atp5l	0	0.411127	0.968	0.94	0	1
Ndufb11	0	0.410831	0.9	0.843	0	1
Park7	0	0.407404	0.949	0.9	0	1
Cox8a	0	0.407388	0.988	0.974	0	1
Ndufa13	0	0.406892	0.955	0.92	0	1
Mdh1	0	0.402935	0.969	0.923	0	1
Atp5j2	0	0.398658	0.962	0.935	0	1
Ndufb10	0	0.398457	0.906	0.854	0	1
Atp5e	0	0.392185	0.977	0.963	0	1
Akr1a1	0	0.391199	0.987	0.954	0	1
Gpx1	0	0.391179	0.996	0.973	0	1
Cox7c	0	0.387318	0.976	0.953	0	1
Uqcr11	0	0.387081	0.958	0.918	0	1
Oaz1	0	0.385481	0.925	0.897	0	1
Cox7b	0	0.381773	0.938	0.905	0	1
Atp5k	0	0.380957	0.936	0.887	0	1
Atp5c1	0	0.379736	0.917	0.877	0	1
Gapdh	0	0.362334	0.991	0.973	0	1
Atp5b	0	0.360109	0.975	0.956	0	1
Cox5a	0	0.353259	0.95	0.92	0	1
Rps2	0	0.350477	0.989	0.975	0	1
Hint1	0	0.346378	0.961	0.93	0	1
Cox5b	0	0.325558	0.964	0.936	0	1
Aldob	0	0.310222	0.997	0.948	0	1
Atp5h	0	0.300848	0.967	0.944	0	1
Cox6c	0	0.293134	0.984	0.97	0	1
Cth	7.96949e-308	0.535405	0.555	0.389	1.39187e-303	1
Nat8	2.69602e-304	0.554608	0.621	0.431	4.70859e-300	1
Sdhb	1.51876e-302	0.436183	0.855	0.781	2.65251e-298	1
Atp5f1	6.64663e-297	0.336475	0.939	0.902	1.16083e-292	1
Hebp1	7.14663e-296	0.55021	0.557	0.401	1.24816e-291	1
2310039H08Rik	2.7572e-293	0.546465	0.607	0.46	4.81545e-289	1
Acads	1.45603e-290	0.517737	0.639	0.501	2.54296e-286	1
Ndufa12	8.51058e-290	0.38421	0.877	0.803	1.48637e-285	1
Nhp2	2.55537e-288	0.556897	0.563	0.413	4.46295e-284	1
Acot1	1.81507e-287	0.549394	0.503	0.338	3.17002e-283	1
Decr1	6.08219e-287	0.552049	0.6	0.454	1.06225e-282	1
Sod2	3.13258e-284	0.37145	0.89	0.818	5.47106e-280	1
Pter	1.9132e-283	0.46186	0.82	0.708	3.34141e-279	1
Gstz1	1.59507e-282	0.50213	0.651	0.514	2.78578e-278	1
Glyat	1.64617e-282	0.385906	0.93	0.846	2.87503e-278	1
Atp5g1	2.15905e-282	0.256123	0.963	0.931	3.77078e-278	1
Tst	2.52039e-282	0.523065	0.613	0.465	4.40186e-278	1
Ost4	3.86483e-281	0.476182	0.781	0.689	6.74993e-277	1
Rpl36al	6.56245e-281	0.353515	0.919	0.888	1.14613e-276	1
2010107E04Rik	7.17474e-281	0.330362	0.928	0.885	1.25307e-276	1
4833439L19Rik	6.32558e-280	0.526222	0.789	0.679	1.10476e-275	1
Lamtor2	1.0801e-273	0.459708	0.783	0.696	1.88639e-269	1
Vamp8	1.58303e-272	0.449642	0.797	0.72	2.76476e-268	1
Timm8b	1.72966e-270	0.412762	0.82	0.737	3.02085e-266	1
2410015M20Rik	1.92829e-269	0.362504	0.877	0.815	3.36775e-265	1
Tpmt	5.85828e-269	0.514336	0.491	0.334	1.02315e-264	1
Minos1	9.84432e-269	0.379959	0.877	0.818	1.71931e-264	1
Gm27216	1.52001e-261	0.461426	0.271	0.134	2.6547e-257	1
Sord	1.54175e-257	0.374722	0.945	0.869	2.69267e-253	1
Pebp1	1.64318e-257	0.372914	0.884	0.825	2.86981e-253	1
Mrpl20	9.24406e-254	0.441954	0.75	0.657	1.61448e-249	1
Prdx6	7.08059e-253	0.460125	0.734	0.634	1.23663e-248	1
Slc25a5	1.5205e-252	0.293527	0.952	0.925	2.65555e-248	1
Ly6a	4.31953e-252	0.397186	0.676	0.483	7.54406e-248	1
Sod1	3.24981e-251	0.576332	0.669	0.543	5.6758e-247	1
Med28	9.35145e-250	0.499418	0.663	0.548	1.63323e-245	1
Ndufb2	3.03193e-249	0.383028	0.84	0.762	5.29526e-245	1
Ndufa7	3.75854e-249	0.373682	0.865	0.815	6.56429e-245	1
Bri3	1.50971e-248	0.425354	0.811	0.74	2.63671e-244	1
Ndufs7	1.13792e-241	0.390402	0.833	0.768	1.98738e-237	1
Mrpl42	3.12417e-239	0.420975	0.764	0.671	5.45636e-235	1
Hspd1	5.87852e-239	0.393643	0.874	0.811	1.02668e-234	1
Tomm7	1.16314e-238	0.412554	0.795	0.723	2.03142e-234	1
Afap1l1	1.27566e-234	0.49355	0.329	0.19	2.22794e-230	1
Cdo1	1.29828e-233	0.410104	0.279	0.144	2.26744e-229	1
Pxmp2	2.76389e-232	0.498702	0.463	0.32	4.82713e-228	1
Cryz	3.18342e-232	0.435906	0.739	0.636	5.55984e-228	1
Aes	1.24874e-230	0.350758	0.896	0.852	2.18093e-226	1
Eci1	1.50091e-230	0.482673	0.616	0.492	2.62134e-226	1
Fbp1	2.11296e-230	0.302007	0.932	0.856	3.69029e-226	1
Echs1	2.66248e-230	0.445763	0.672	0.559	4.65002e-226	1
Eif5a	3.76433e-230	0.380572	0.834	0.775	6.57441e-226	1
Cat	1.62549e-229	0.508656	0.771	0.675	2.83891e-225	1
Pepd	1.08876e-227	0.457496	0.685	0.58	1.90152e-223	1
Ddah1	9.14636e-227	0.48093	0.725	0.618	1.59741e-222	1
Nedd8	1.03216e-226	0.408606	0.791	0.72	1.80266e-222	1
4931406C07Rik	2.33416e-226	0.447465	0.833	0.74	4.07661e-222	1
Psma7	1.78829e-225	0.446069	0.735	0.643	3.12324e-221	1
Ndufa5	3.30346e-225	0.32986	0.879	0.815	5.76949e-221	1
Mrpl12	6.4896e-224	0.381568	0.828	0.762	1.13341e-219	1
Smim4	1.06357e-219	0.480297	0.58	0.452	1.85752e-215	1
Coasy	1.76027e-219	0.48253	0.503	0.368	3.07431e-215	1
Eci2	1.95612e-219	0.481657	0.486	0.349	3.41636e-215	1
Miox	3.0869e-219	0.299493	0.994	0.946	5.39128e-215	1
Atp5o	3.21784e-219	0.258008	0.932	0.893	5.61996e-215	1
Ndufc1	4.73293e-219	0.272824	0.916	0.866	8.26606e-215	1
Gstm5	1.30498e-217	0.405212	0.801	0.7	2.27914e-213	1
Bdh2	1.80135e-217	0.38501	0.801	0.702	3.14605e-213	1
Tmigd1	2.4997e-217	0.493013	0.521	0.357	4.36573e-213	1
Hao2	4.05247e-216	0.478845	0.696	0.579	7.07765e-212	1
Sdhc	8.62656e-215	0.424681	0.763	0.674	1.50663e-210	1
Tcea3	3.1114e-214	0.484021	0.619	0.496	5.43406e-210	1
Thoc7	1.45886e-212	0.47876	0.634	0.526	2.54789e-208	1
Nop10	6.64468e-211	0.400761	0.78	0.707	1.16049e-206	1
Selenbp1	8.66934e-211	0.341375	0.863	0.787	1.5141e-206	1
Irx3	6.65884e-209	0.418194	0.3	0.166	1.16297e-204	1
Cox20	2.54587e-208	0.453849	0.665	0.559	4.44636e-204	1
Nit2	2.9234e-208	0.44284	0.605	0.482	5.10572e-204	1
Eif1	5.78291e-208	0.254595	0.961	0.95	1.00998e-203	1
Defb29	2.77855e-207	0.542635	0.567	0.444	4.85273e-203	1
Ghr	1.88553e-206	0.430306	0.597	0.461	3.29309e-202	1
Myl6	5.45412e-204	0.284012	0.919	0.895	9.52563e-200	1
Cisd3	5.65264e-203	0.46544	0.463	0.328	9.87234e-199	1
Fmo5	7.0307e-203	0.407228	0.31	0.179	1.22791e-198	1
Ndufb9	1.9073e-202	0.288544	0.924	0.89	3.3311e-198	1
Ndufb5	2.48012e-202	0.324769	0.861	0.817	4.33153e-198	1
Ugt2b37	4.79523e-201	0.534858	0.4	0.256	8.37487e-197	1
Dnajc19	5.93663e-199	0.402383	0.754	0.67	1.03683e-194	1
Mpp6	3.8986e-198	0.4763	0.625	0.516	6.80891e-194	1
Aldh2	3.48358e-197	0.35555	0.847	0.789	6.08408e-193	1
Ndufb7	1.95432e-196	0.320692	0.866	0.809	3.41322e-192	1
Psmb3	9.91648e-195	0.408883	0.68	0.587	1.73191e-190	1
Tmem256	1.76374e-194	0.359121	0.81	0.74	3.08038e-190	1
S100a1	1.8274e-193	0.27729	0.807	0.722	3.19155e-189	1
Mrps36	3.17859e-193	0.393426	0.731	0.642	5.5514e-189	1
Ppa2	1.6333e-192	0.402488	0.692	0.591	2.85255e-188	1
Bag1	2.18982e-191	0.393477	0.748	0.666	3.82452e-187	1
Tceb2	4.66792e-191	0.302642	0.89	0.845	8.15252e-187	1
Ndufs5	2.51521e-190	0.321315	0.846	0.777	4.39282e-186	1
Swi5	2.57467e-185	0.365458	0.773	0.698	4.49665e-181	1
Adh5	4.03668e-185	0.417457	0.652	0.549	7.05007e-181	1
Gss	4.44621e-185	0.424103	0.598	0.482	7.7653e-181	1
Txn2	1.2038e-183	0.414281	0.664	0.572	2.10243e-179	1
Ndufv2	8.92539e-180	0.320509	0.801	0.727	1.55882e-175	1
Gnas	1.69474e-179	0.37798	0.823	0.77	2.95986e-175	1
Ehhadh	9.8856e-179	0.473919	0.442	0.313	1.72652e-174	1
Gabarap	4.20721e-178	0.286639	0.9	0.869	7.3479e-174	1
Ndufs3	4.27073e-178	0.368213	0.744	0.668	7.45883e-174	1
Calm3	1.55178e-177	0.396468	0.721	0.636	2.71019e-173	1
Acyp2	2.95304e-174	0.422574	0.371	0.247	5.15749e-170	1
Mrpl51	1.69131e-172	0.366455	0.733	0.644	2.95388e-168	1
Slco1a1	5.9244e-172	0.409415	0.299	0.174	1.0347e-167	1
Atp5g2	5.04731e-170	0.296421	0.877	0.839	8.81512e-166	1
Gstt2	1.53223e-166	0.422423	0.632	0.535	2.67604e-162	1
Adhfe1	2.76745e-166	0.467392	0.503	0.392	4.83336e-162	1
Gamt	1.34342e-165	0.385975	0.292	0.176	2.34628e-161	1
Psmb4	1.93447e-165	0.39003	0.701	0.623	3.37856e-161	1
Ndufv1	8.08777e-163	0.373648	0.706	0.625	1.41253e-158	1
Idi1	4.95292e-160	0.445934	0.38	0.261	8.65027e-156	1
Slc22a6	3.09953e-159	0.345204	0.743	0.582	5.41332e-155	1
Cyp4b1	5.71811e-159	0.382755	0.824	0.694	9.98668e-155	1
Ndufa11	4.42931e-158	0.294446	0.817	0.764	7.73579e-154	1
Ndufa3	1.20767e-157	0.306626	0.834	0.788	2.10919e-153	1
Higd2a	9.55264e-156	0.339348	0.774	0.714	1.66837e-151	1
Eny2	3.15511e-155	0.38952	0.67	0.587	5.5104e-151	1
Ndufa8	1.60698e-153	0.300316	0.801	0.735	2.80659e-149	1
Ggt1	6.70233e-153	0.378586	0.784	0.671	1.17056e-148	1
Tspo	6.7311e-152	0.325193	0.646	0.547	1.17559e-147	1
1810058I24Rik	7.76514e-151	0.387243	0.627	0.54	1.35618e-146	1
Plscr2	1.50034e-150	0.352095	0.781	0.715	2.62035e-146	1
Skp1a	5.20985e-150	0.411513	0.617	0.528	9.099e-146	1
Lamtor5	6.48978e-149	0.337704	0.737	0.67	1.13344e-144	1
Upb1	1.41427e-148	0.398156	0.568	0.466	2.47002e-144	1
Ndufa10	6.75544e-148	0.348549	0.753	0.686	1.17984e-143	1
Fdx1	5.36772e-147	0.375486	0.649	0.563	9.37473e-143	1
Guca2b	1.14485e-146	0.31229	0.905	0.814	1.99947e-142	1
Haao	1.19435e-146	0.408279	0.46	0.35	2.08593e-142	1
Psmb6	3.18968e-146	0.360115	0.701	0.629	5.57078e-142	1
Pipox	4.92153e-144	0.362333	0.708	0.627	8.59546e-140	1
Mep1a	1.56444e-142	0.372703	0.641	0.514	2.7323e-138	1
Myeov2	1.90097e-142	0.339708	0.738	0.668	3.32005e-138	1
Timm13	2.64048e-142	0.304129	0.805	0.754	4.6116e-138	1
D8Ertd738e	2.7804e-140	0.310087	0.772	0.718	4.85598e-136	1
Prdx3	7.00437e-140	0.382719	0.552	0.454	1.22331e-135	1
Pfdn2	3.39573e-139	0.39077	0.595	0.507	5.93064e-135	1
Ak4	7.66399e-139	0.458	0.389	0.278	1.33852e-134	1
Cib1	3.32019e-138	0.332218	0.699	0.626	5.79872e-134	1
Pmpcb	2.09376e-137	0.364327	0.598	0.508	3.65675e-133	1
Cpt2	6.54937e-136	0.402409	0.392	0.285	1.14385e-131	1
Cyc1	2.34507e-135	0.2777	0.819	0.772	4.09567e-131	1
Snhg18	2.28964e-134	0.370557	0.582	0.484	3.99886e-130	1
Psma4	6.66708e-134	0.35449	0.72	0.659	1.1644e-129	1
Mogat1	1.30247e-133	0.366071	0.32	0.211	2.27476e-129	1
Grpel1	2.85181e-131	0.341861	0.652	0.576	4.98068e-127	1
Aldh9a1	2.8766e-131	0.398987	0.599	0.509	5.02398e-127	1
Nit1	4.87561e-131	0.376496	0.602	0.519	8.51525e-127	1
Mrps33	2.6708e-130	0.364225	0.596	0.51	4.66455e-126	1
Idh3g	7.48224e-130	0.332074	0.687	0.614	1.30677e-125	1
C1d	1.116e-129	0.386536	0.491	0.395	1.94909e-125	1
Mrpl14	1.44112e-129	0.346051	0.635	0.554	2.51691e-125	1
Srp9	1.52258e-129	0.35041	0.676	0.607	2.65919e-125	1
Mcee	3.50316e-129	0.344628	0.604	0.514	6.11826e-125	1
Ubl5	1.33245e-128	0.28355	0.813	0.772	2.32712e-124	1
Dynlrb1	5.28617e-128	0.373855	0.596	0.51	9.23229e-124	1
Gm15217	7.50144e-128	0.366346	0.282	0.182	1.31013e-123	1
Txnl1	1.28575e-125	0.363735	0.544	0.455	2.24556e-121	1
Ccs	4.65881e-125	0.344874	0.595	0.511	8.13661e-121	1
Crot	1.31769e-123	0.424827	0.494	0.392	2.30135e-119	1
Ndufs8	4.72856e-122	0.296252	0.706	0.637	8.25843e-118	1
Tmem205	6.40024e-122	0.419332	0.601	0.511	1.1178e-117	1
Hsbp1	1.09857e-121	0.321391	0.686	0.612	1.91866e-117	1
Hagh	7.11111e-121	0.278035	0.776	0.712	1.24195e-116	1
Cyp2a4	2.18819e-120	0.355866	0.251	0.153	3.82167e-116	1
Cox17	3.44458e-120	0.322152	0.71	0.647	6.01596e-116	1
Hsd17b10	1.38846e-119	0.337759	0.616	0.538	2.42494e-115	1
Emc6	2.68049e-119	0.334374	0.642	0.567	4.68148e-115	1
0610012G03Rik	5.66676e-119	0.322696	0.657	0.582	9.897e-115	1
Ndufa1	6.2596e-119	0.273876	0.818	0.783	1.09324e-114	1
Cyp2e1	1.30274e-118	0.254658	0.702	0.543	2.27523e-114	1
Aldh1l1	3.48762e-118	0.355763	0.495	0.397	6.09112e-114	1
Ptms	6.87478e-118	0.3066	0.852	0.809	1.20068e-113	1
Npm3	1.24496e-116	0.382974	0.381	0.281	2.17432e-112	1
N6amt2	2.94588e-115	0.329006	0.27	0.176	5.14498e-111	1
Gmpr	7.959e-115	0.34623	0.506	0.41	1.39004e-110	1
Dnaja1	1.24898e-114	0.284571	0.9	0.874	2.18134e-110	1
Coa6	1.95266e-114	0.380325	0.46	0.365	3.41033e-110	1
Gatad1	4.21427e-114	0.369866	0.527	0.442	7.36023e-110	1
Pomp	4.84845e-114	0.311949	0.711	0.657	8.46782e-110	1
Tma7	8.86323e-114	0.296149	0.761	0.715	1.54796e-109	1
Abhd14b	2.73842e-113	0.337398	0.58	0.491	4.78265e-109	1
Smim1	1.8207e-112	0.331853	0.655	0.579	3.17985e-108	1
1500011K16Rik	1.95082e-111	0.354407	0.452	0.358	3.4071e-107	1
Fahd1	5.55865e-111	0.32585	0.677	0.609	9.70818e-107	1
Macrod2	2.27826e-110	0.395574	0.498	0.408	3.97897e-106	1
Csad	9.74515e-110	0.352314	0.456	0.356	1.70199e-105	1
Ufc1	1.95632e-109	0.336536	0.576	0.499	3.41671e-105	1
Pink1	2.09534e-109	0.366654	0.421	0.325	3.65951e-105	1
Glrx5	2.68504e-109	0.308748	0.65	0.577	4.68941e-105	1
Mrps14	3.91987e-109	0.310554	0.656	0.585	6.84606e-105	1
Ces1f	1.15383e-108	0.266575	0.642	0.509	2.01517e-104	1
Taldo1	5.44628e-106	0.266405	0.726	0.669	9.51192e-102	1
Ldha	7.24075e-106	0.254876	0.848	0.809	1.2646e-101	1
Ugt2b38	8.04764e-106	0.371043	0.768	0.695	1.40552e-101	1
Mrps7	1.07907e-105	0.339228	0.547	0.469	1.8846e-101	1
Tomm5	2.96952e-105	0.303591	0.64	0.57	5.18626e-101	1
Polr2k	7.09202e-105	0.343856	0.513	0.427	1.23862e-100	1
Gm5617	1.26718e-104	0.343578	0.414	0.32	2.21313e-100	1
Asb9	1.27765e-104	0.323394	0.302	0.211	2.23142e-100	1
Psmb7	6.12459e-104	0.337361	0.533	0.453	1.06966e-99	1
Erich4	8.52197e-104	0.321078	0.638	0.563	1.48836e-99	1
Psmb1	3.31748e-103	0.305341	0.69	0.635	5.79397e-99	1
Hgd	9.1399e-103	0.30367	0.653	0.58	1.59628e-98	1
Pxmp4	9.62994e-102	0.358516	0.459	0.371	1.68187e-97	1
1110032A03Rik	1.36145e-101	0.349081	0.36	0.268	2.37777e-97	1
Psma2	4.04673e-101	0.313543	0.643	0.578	7.06762e-97	1
Rhoc	6.59206e-101	0.330159	0.532	0.446	1.1513e-96	1
Timm9	7.03831e-101	0.333713	0.488	0.401	1.22924e-96	1
Fbxo36	8.03762e-101	0.323762	0.303	0.213	1.40377e-96	1
Gsr	9.8837e-101	0.313368	0.577	0.5	1.72619e-96	1
2810428I15Rik	1.42837e-100	0.331595	0.537	0.456	2.49464e-96	1
Smim22	8.77063e-100	0.330275	0.432	0.341	1.53179e-95	1
Dhrs1	1.21926e-99	0.345221	0.471	0.386	2.12943e-95	1
Agps	1.65787e-99	0.353271	0.28	0.19	2.89547e-95	1
Polr2i	3.10152e-99	0.315011	0.553	0.471	5.4168e-95	1
Sec61g	3.54586e-99	0.261782	0.783	0.739	6.19284e-95	1
2300009A05Rik	3.94837e-99	0.348039	0.536	0.458	6.89583e-95	1
Mrpl34	2.68326e-98	0.277014	0.701	0.642	4.68631e-94	1
Mrpl30	1.24241e-96	0.300936	0.652	0.587	2.16986e-92	1
Clybl	1.92393e-96	0.315171	0.438	0.348	3.36015e-92	1
Guk1	8.25532e-96	0.325426	0.463	0.378	1.44179e-91	1
BC089597	5.40617e-95	0.322757	0.385	0.286	9.44187e-91	1
Psma3	4.10011e-94	0.290569	0.708	0.666	7.16084e-90	1
Lamtor4	5.40421e-94	0.259389	0.733	0.687	9.43844e-90	1
Mrpl54	4.68565e-93	0.298485	0.59	0.52	8.18349e-89	1
0610009B22Rik	5.26428e-92	0.313454	0.427	0.341	9.19407e-88	1
Taf10	6.63048e-92	0.285483	0.651	0.591	1.15801e-87	1
Glo1	1.06586e-91	0.328573	0.487	0.412	1.86153e-87	1
Uqcrc1	4.21748e-91	0.296945	0.702	0.651	7.36584e-87	1
Gm15638	4.58688e-91	0.304247	0.314	0.227	8.01098e-87	1
Ube2e1	4.90609e-91	0.351662	0.389	0.306	8.56848e-87	1
Bckdha	3.09947e-90	0.30233	0.557	0.483	5.41322e-86	1
Acot12	6.00552e-89	0.296528	0.286	0.202	1.04886e-84	1
Sra1	2.84583e-88	0.309664	0.48	0.402	4.97025e-84	1
Acadvl	3.63674e-88	0.321429	0.501	0.425	6.35156e-84	1
Vps29	1.59389e-87	0.264301	0.672	0.608	2.78373e-83	1
Ppdpf	1.6654e-87	0.322707	0.519	0.446	2.90863e-83	1
Slc5a10	2.56194e-87	0.27704	0.25	0.169	4.47443e-83	1
Tmem183a	3.30357e-87	0.321209	0.345	0.261	5.76969e-83	1
Wwp1	3.73977e-87	0.375078	0.427	0.346	6.53151e-83	1
Tstd1	3.60279e-86	0.325406	0.356	0.269	6.29227e-82	1
Hmgcl	8.88348e-86	0.304533	0.458	0.378	1.5515e-81	1
Aamdc	3.1051e-85	0.317386	0.424	0.342	5.42306e-81	1
Morn2	3.49004e-84	0.300868	0.406	0.321	6.09536e-80	1
Hsd17b4	4.55137e-84	0.317284	0.445	0.366	7.94897e-80	1
Pcbd2	4.67464e-84	0.295392	0.415	0.332	8.16425e-80	1
Snrpd3	6.06824e-84	0.308797	0.514	0.444	1.05982e-79	1
Ifrd2	9.39812e-84	0.309508	0.351	0.268	1.64138e-79	1
Pop5	7.58319e-83	0.27493	0.596	0.533	1.3244e-78	1
Reep5	1.02643e-82	0.288676	0.423	0.333	1.79266e-78	1
Gng12	2.91208e-82	0.291496	0.591	0.524	5.08595e-78	1
Mrpl18	3.4601e-81	0.299542	0.593	0.536	6.04307e-77	1
Gtf2h5	6.3261e-81	0.291042	0.601	0.541	1.10485e-76	1
Hcfc1r1	9.4059e-81	0.282328	0.508	0.431	1.64274e-76	1
Spr	1.02793e-80	0.268974	0.626	0.561	1.79527e-76	1
Nap1l1	2.39125e-80	0.333697	0.503	0.431	4.17631e-76	1
Uqcrc2	3.75801e-80	0.252002	0.708	0.664	6.56336e-76	1
Aldh6a1	1.86949e-79	0.346988	0.561	0.495	3.26506e-75	1
Bloc1s1	2.01869e-79	0.287843	0.363	0.283	3.52565e-75	1
Mrpl57	1.20749e-78	0.299393	0.54	0.474	2.10888e-74	1
Aurkaip1	1.80087e-78	0.295114	0.565	0.501	3.14522e-74	1
Acy1	2.32e-78	0.26944	0.271	0.192	4.05187e-74	1
Tbca	3.12257e-78	0.255127	0.672	0.619	5.45356e-74	1
Prelid1	4.04721e-78	0.296463	0.636	0.584	7.06845e-74	1
Snf8	8.86554e-78	0.306787	0.473	0.4	1.54837e-73	1
Gas2	1.67781e-76	0.279795	0.675	0.614	2.9303e-72	1
Cml1	1.82798e-75	0.26157	0.804	0.737	3.19257e-71	1
RP23-306P12.2	4.55208e-75	0.29119	0.712	0.65	7.9502e-71	1
Trap1	4.76947e-75	0.304326	0.398	0.321	8.32988e-71	1
Lypla1	1.35572e-74	0.360642	0.432	0.36	2.36777e-70	1
Lsm4	2.41572e-74	0.275426	0.555	0.493	4.21905e-70	1
Polr1d	1.03579e-73	0.262666	0.655	0.608	1.80901e-69	1
Mrpl50	2.19731e-73	0.287568	0.518	0.451	3.8376e-69	1
C1qbp	2.66577e-73	0.274929	0.572	0.505	4.65576e-69	1
Blvra	9.61561e-73	0.292093	0.414	0.339	1.67937e-68	1
Sdhaf4	3.52015e-72	0.274614	0.393	0.317	6.14794e-68	1
Cmpk1	5.99951e-72	0.2841	0.551	0.487	1.04781e-67	1
Car4	8.04381e-72	0.272315	0.46	0.376	1.40485e-67	1
Higd1a	1.44821e-71	0.256064	0.621	0.567	2.5293e-67	1
Arl1	2.16166e-70	0.286314	0.399	0.328	3.77535e-66	1
Hypk	1.04718e-69	0.277196	0.467	0.396	1.82891e-65	1
Slc9a3r1	4.72624e-69	0.276594	0.568	0.508	8.25438e-65	1
Gfer	1.0556e-68	0.278877	0.351	0.278	1.8436e-64	1
Rnf181	1.34607e-68	0.305969	0.517	0.457	2.3509e-64	1
Sf3b6	2.41203e-68	0.284498	0.53	0.47	4.21261e-64	1
Nudt8	1.4985e-67	0.28673	0.421	0.348	2.61713e-63	1
Mrpl36	2.20992e-66	0.276762	0.47	0.404	3.85962e-62	1
Tmem126a	2.40203e-66	0.285642	0.543	0.486	4.19515e-62	1
Hoga1	3.13066e-66	0.28143	0.487	0.418	5.4677e-62	1
Gadd45gip1	4.36044e-66	0.270884	0.484	0.418	7.61551e-62	1
Mlycd	8.70497e-65	0.270084	0.31	0.237	1.52032e-60	1
Mrpl16	4.95618e-64	0.273821	0.377	0.307	8.65597e-60	1
Clpp	5.07772e-64	0.26909	0.463	0.395	8.86823e-60	1
Hras	8.80051e-64	0.255547	0.498	0.432	1.53701e-59	1
1110008P14Rik	1.23492e-63	0.268643	0.404	0.333	2.15678e-59	1
Deb1	2.45922e-63	0.266391	0.412	0.342	4.29502e-59	1
Timm17a	4.82685e-63	0.264859	0.591	0.543	8.4301e-59	1
Mrps34	6.6189e-63	0.258175	0.529	0.47	1.15599e-58	1
Apoo	6.68551e-63	0.25964	0.307	0.234	1.16762e-58	1
Mocs2	2.44759e-62	0.269473	0.566	0.509	4.27472e-58	1
Fam96a	2.89166e-61	0.277122	0.418	0.352	5.05028e-57	1
Fundc2	3.656e-61	0.260233	0.507	0.447	6.38521e-57	1
Adrm1	4.85147e-61	0.272046	0.336	0.265	8.47309e-57	1
Ghitm	5.94271e-61	0.260459	0.632	0.584	1.03789e-56	1
Slc51b	6.14727e-61	0.261393	0.333	0.263	1.07362e-56	1
Aldh8a1	8.7292e-61	0.265891	0.677	0.632	1.52456e-56	1
Chac2	3.43172e-60	0.278903	0.298	0.23	5.99349e-56	1
Thnsl2	1.15725e-59	0.272358	0.449	0.386	2.02114e-55	1
Nme2	1.63841e-59	0.256968	0.41	0.341	2.86148e-55	1
Slirp	5.58863e-59	0.262993	0.544	0.491	9.76055e-55	1
Commd6	8.22684e-59	0.262471	0.447	0.383	1.43682e-54	1
Mkrn1	1.5258e-58	0.294166	0.369	0.303	2.66481e-54	1
Chchd7	2.06239e-58	0.267925	0.442	0.377	3.60196e-54	1
Polr2f	2.5873e-58	0.252043	0.564	0.51	4.51872e-54	1
Papss2	4.08897e-58	0.315302	0.345	0.279	7.14139e-54	1
Ufm1	4.39252e-58	0.263483	0.464	0.403	7.67154e-54	1
Capns1	7.5133e-58	0.25006	0.531	0.472	1.3122e-53	1
Mrps18a	1.87827e-57	0.257897	0.48	0.422	3.28041e-53	1
Rnf5	2.49523e-57	0.279857	0.346	0.28	4.35792e-53	1
Cops6	2.57573e-57	0.251655	0.472	0.412	4.49851e-53	1
Zbtb8os	3.48503e-57	0.263642	0.349	0.283	6.0866e-53	1
Fahd2a	1.3754e-56	0.260055	0.475	0.414	2.40214e-52	1
Rheb	2.47706e-56	0.259951	0.477	0.419	4.32619e-52	1
Hmgcs1	2.54863e-56	0.269096	0.63	0.578	4.45119e-52	1
Cebpzos	3.05777e-56	0.256844	0.406	0.339	5.34039e-52	1
Rexo2	3.09051e-56	0.259265	0.476	0.416	5.39757e-52	1
Abhd17a	7.77049e-56	0.264979	0.393	0.329	1.35712e-51	1
Psmc4	1.37217e-54	0.26115	0.453	0.393	2.39649e-50	1
Mrpl13	2.66936e-54	0.254563	0.416	0.355	4.66203e-50	1
Clpx	7.88773e-54	0.271946	0.464	0.41	1.37759e-49	1
Mrpl21	8.62648e-53	0.254482	0.441	0.381	1.50661e-48	1
Ivd	3.68745e-52	0.269799	0.426	0.366	6.44013e-48	1
Sap30	3.75378e-52	0.267899	0.439	0.381	6.55598e-48	1
Csnk2b	1.03734e-51	0.250019	0.522	0.472	1.81172e-47	1
Psmc3	1.16788e-51	0.267347	0.497	0.447	2.03971e-47	1
B230118H07Rik	6.17783e-51	0.251426	0.324	0.262	1.07896e-46	1
Ugp2	5.73434e-50	0.254366	0.486	0.432	1.0015e-45	1
Osbpl9	6.86829e-50	0.285757	0.426	0.371	1.19955e-45	1
Psmc2	7.63175e-50	0.262505	0.447	0.392	1.33288e-45	1
1810043H04Rik	1.7131e-49	0.257147	0.49	0.436	2.99193e-45	1
Lactb	2.05348e-49	0.259838	0.376	0.317	3.5864e-45	1
Dnajb6	6.25024e-48	0.253589	0.47	0.422	1.0916e-43	1
Akr1e1	9.46247e-48	0.254371	0.339	0.28	1.65262e-43	1
Scoc	1.63709e-42	0.27375	0.418	0.366	2.85917e-38	1
Acox1	1.04773e-40	0.271202	0.673	0.628	1.82985e-36	1
Slc5a12	0	1.95262	0.808	0.117	0	2
Snhg11	0	1.93523	0.635	0.075	0	2
Spp2	0	1.84463	0.861	0.303	0	2
Slc5a2	0	1.80618	0.858	0.199	0	2
Malat1	0	1.52576	1	0.963	0	2
Slc6a19	0	1.39157	0.687	0.146	0	2
Gm26917	0	1.38371	0.621	0.26	0	2
Slc4a4	0	1.37931	0.973	0.624	0	2
Cyp2d26	0	1.3227	0.672	0.168	0	2
Gpx3	0	1.30038	1	0.98	0	2
G6pc	0	1.26162	0.809	0.422	0	2
Ank3	0	1.22787	0.727	0.299	0	2
Timp3	0	1.22281	0.988	0.704	0	2
Maf	0	1.20525	0.967	0.659	0	2
Chka	0	1.19249	0.616	0.224	0	2
Slc7a7	0	1.17155	0.652	0.191	0	2
Fut9	0	1.15489	0.879	0.514	0	2
Car12	0	1.08211	0.552	0.133	0	2
Neat1	0	1.08177	0.964	0.531	0	2
Slc13a1	0	1.06383	0.902	0.555	0	2
Car3	0	1.06276	0.388	0.123	0	2
Lgmn	0	1.04135	0.881	0.541	0	2
Gatm	0	1.03478	0.984	0.581	0	2
Clec2h	0	1.01108	0.508	0.141	0	2
Slc3a2	0	0.972967	0.689	0.306	0	2
Pdzk1ip1	0	0.964021	0.974	0.742	0	2
Fam13a	0	0.939818	0.435	0.144	0	2
Nox4	0	0.937272	0.683	0.299	0	2
Slc34a3	0	0.934726	0.38	0.043	0	2
Cpn1	0	0.929337	0.761	0.397	0	2
Slc7a8	0	0.924796	0.415	0.068	0	2
Snx29	0	0.91317	0.565	0.209	0	2
Errfi1	0	0.908222	0.918	0.63	0	2
Steap2	0	0.893098	0.484	0.133	0	2
Kcnq1ot1	0	0.889755	0.506	0.183	0	2
Alpl	0	0.880958	0.597	0.22	0	2
Prodh2	0	0.87661	0.566	0.184	0	2
Tmem27	0	0.856516	0.988	0.809	0	2
Slc34a1	0	0.839266	1	0.877	0	2
Dusp1	0	0.819677	0.684	0.381	0	2
Jun	0	0.814527	0.777	0.484	0	2
Slc26a1	0	0.80701	0.575	0.239	0	2
Lipa	0	0.805245	0.608	0.271	0	2
Mdk	0	0.799499	0.384	0.117	0	2
Ptprd	0	0.797275	0.492	0.178	0	2
Itpr2	0	0.790428	0.403	0.073	0	2
Slc2a2	0	0.776201	0.54	0.222	0	2
Rnf186	0	0.772134	0.398	0.113	0	2
Ccdc141	0	0.75297	0.349	0.074	0	2
Tchh	0	0.746772	0.365	0.138	0	2
Mafg	0	0.737028	0.629	0.315	0	2
Dpep1	0	0.733471	0.389	0.095	0	2
Id3	0	0.730135	0.42	0.212	0	2
Cgnl1	0	0.722078	0.43	0.151	0	2
Enpp2	0	0.721672	0.588	0.274	0	2
D630023F18Rik	0	0.716103	0.47	0.138	0	2
Spp1	0	0.71352	0.918	0.503	0	2
Neu1	0	0.712394	0.82	0.508	0	2
Sdc4	0	0.710401	0.767	0.448	0	2
Rsrp1	0	0.707241	0.792	0.518	0	2
Irf2bp2	0	0.694983	0.597	0.307	0	2
Ctsl	0	0.689735	0.898	0.614	0	2
Igfbp5	0	0.675194	0.343	0.1	0	2
Trpc1	0	0.671582	0.415	0.152	0	2
Atp6v0b	0	0.653867	0.854	0.564	0	2
Abcg2	0	0.652264	0.866	0.575	0	2
Cpeb4	0	0.650695	0.529	0.259	0	2
Slc43a2	0	0.650211	0.367	0.11	0	2
Kcnj15	0	0.644469	0.814	0.525	0	2
Kif12	0	0.643025	0.55	0.274	0	2
Slc6a6	0	0.634324	0.636	0.35	0	2
Lrp2	0	0.632052	0.93	0.657	0	2
Ndrg1	0	0.630169	0.997	0.907	0	2
BC005561	0	0.625908	0.614	0.308	0	2
Atp2a2	0	0.624728	0.681	0.391	0	2
Gcnt1	0	0.624413	0.636	0.359	0	2
Hspa5	0	0.619894	0.86	0.63	0	2
Igfbp4	0	0.619161	0.799	0.52	0	2
Myo6	0	0.614842	0.618	0.341	0	2
Nus1	0	0.613965	0.7	0.438	0	2
Ppp2r3a	0	0.604837	0.425	0.18	0	2
PISD	0	0.601196	0.478	0.206	0	2
Manf	0	0.60072	0.652	0.431	0	2
Ankrd12	0	0.600653	0.393	0.155	0	2
Car14	0	0.597691	0.388	0.14	0	2
Pde4d	0	0.59505	0.488	0.218	0	2
Syne2	0	0.594133	0.458	0.211	0	2
Chrna4	0	0.584151	0.269	0.04	0	2
Zkscan3	0	0.5821	0.506	0.245	0	2
Tcn2	0	0.580401	0.918	0.667	0	2
Npnt	0	0.578186	0.354	0.116	0	2
Prpf38b	0	0.5774	0.492	0.24	0	2
Tns1	0	0.576546	0.806	0.538	0	2
Ogt	0	0.575738	0.506	0.243	0	2
Creg1	0	0.574989	0.475	0.224	0	2
Slc7a9	0	0.573629	0.469	0.223	0	2
Igfbp7	0	0.572078	0.957	0.729	0	2
Pnisr	0	0.571818	0.525	0.262	0	2
Igf1r	0	0.57115	0.521	0.272	0	2
Golga4	0	0.56346	0.489	0.258	0	2
Hsd3b2	0	0.561344	0.474	0.234	0	2
Tnfaip8	0	0.56106	0.896	0.704	0	2
Abhd17c	0	0.560398	0.444	0.21	0	2
Fam151a	0	0.558716	0.431	0.182	0	2
Plekha1	0	0.55569	0.301	0.085	0	2
Srrm2	0	0.555638	0.73	0.481	0	2
Col27a1	0	0.555328	0.303	0.095	0	2
Frmd4b	0	0.554489	0.366	0.143	0	2
Klf6	0	0.552679	0.487	0.253	0	2
Rufy3	0	0.55249	0.482	0.25	0	2
Cdh16	0	0.549512	0.715	0.44	0	2
Amn	0	0.546678	0.642	0.381	0	2
Sec62	0	0.539306	0.831	0.586	0	2
Zfp503	0	0.537653	0.558	0.326	0	2
Fam134b	0	0.533883	0.516	0.285	0	2
Cldn2	0	0.531087	0.586	0.328	0	2
Dab2	0	0.530704	0.841	0.603	0	2
Etv1	0	0.526955	0.286	0.091	0	2
Col4a4	0	0.52506	0.526	0.283	0	2
Adap2	0	0.523096	0.331	0.124	0	2
Nrip1	0	0.522844	0.435	0.209	0	2
Bcl7a	0	0.520897	0.462	0.234	0	2
Slc37a4	0	0.519658	0.532	0.287	0	2
Zbtb20	0	0.519442	0.919	0.647	0	2
Tbx2	0	0.518955	0.298	0.078	0	2
Itpr1	0	0.51721	0.497	0.263	0	2
Slc22a28	0	0.515692	0.471	0.249	0	2
Ccnd1	0	0.514682	0.387	0.193	0	2
Rab11fip3	0	0.513701	0.627	0.367	0	2
Cubn	0	0.512679	0.515	0.274	0	2
Tinag	0	0.510285	0.534	0.299	0	2
Nktr	0	0.504596	0.454	0.233	0	2
Wdfy3	0	0.503079	0.313	0.104	0	2
Tmem106a	0	0.499962	0.387	0.171	0	2
Galnt11	0	0.496499	0.778	0.522	0	2
Golgb1	0	0.494029	0.44	0.235	0	2
Gldc	0	0.492682	0.307	0.096	0	2
Slc6a8	0	0.488494	0.451	0.221	0	2
Degs1	0	0.488069	0.521	0.297	0	2
Tmem174	0	0.487547	0.714	0.46	0	2
Folh1	0	0.485772	0.323	0.125	0	2
Pnn	0	0.485582	0.447	0.235	0	2
Pvrl3	0	0.485388	0.394	0.19	0	2
Pabpn1	0	0.485339	0.367	0.17	0	2
Lima1	0	0.484875	0.286	0.099	0	2
Luc7l2	0	0.483749	0.504	0.29	0	2
Mfsd1	0	0.482809	0.393	0.18	0	2
Prodh	0	0.481455	0.608	0.369	0	2
Abcc2	0	0.481272	0.571	0.329	0	2
Prss8	0	0.478695	0.593	0.37	0	2
Tpcn1	0	0.476872	0.319	0.119	0	2
Slc25a36	0	0.476716	0.37	0.178	0	2
Srsf2	0	0.472017	0.683	0.467	0	2
Zfp871	0	0.471501	0.331	0.145	0	2
Cspp1	0	0.470601	0.396	0.201	0	2
Acsm2	0	0.470568	0.992	0.844	0	2
Arl6ip1	0	0.469819	0.89	0.674	0	2
Pdp2	0	0.462971	0.256	0.096	0	2
Ctsa	0	0.460917	0.48	0.257	0	2
5031425E22Rik	0	0.460062	0.323	0.143	0	2
Xpr1	0	0.459286	0.344	0.149	0	2
Rhobtb1	0	0.459044	0.382	0.183	0	2
Chd4	0	0.458308	0.493	0.285	0	2
Dpp7	0	0.458269	0.308	0.12	0	2
Lamp2	0	0.457737	0.856	0.619	0	2
Gprc5c	0	0.457687	0.388	0.188	0	2
45353	0	0.456437	0.767	0.565	0	2
Itch	0	0.453057	0.41	0.209	0	2
Acsl1	0	0.453025	0.417	0.213	0	2
Plekha6	0	0.451396	0.34	0.149	0	2
Cd63	0	0.451383	0.978	0.808	0	2
Id2	0	0.450839	0.931	0.78	0	2
Son	0	0.45069	0.696	0.46	0	2
mt-Nd3	0	0.448673	0.997	0.931	0	2
Spns3	0	0.447169	0.422	0.191	0	2
Frrs1	0	0.447039	0.453	0.247	0	2
Gas6	0	0.445111	0.603	0.393	0	2
Slc47a1	0	0.443456	0.692	0.445	0	2
Ptprf	0	0.443006	0.315	0.131	0	2
Slc25a51	0	0.442499	0.582	0.363	0	2
4930402H24Rik	0	0.440605	0.321	0.137	0	2
Smim24	0	0.440255	0.406	0.211	0	2
Tpp1	0	0.436668	0.432	0.236	0	2
Folr1	0	0.435469	0.842	0.61	0	2
Ttc14	0	0.435394	0.352	0.171	0	2
Ash1l	0	0.435082	0.379	0.189	0	2
D630045J12Rik	0	0.433869	0.35	0.17	0	2
G0s2	0	0.432934	0.612	0.383	0	2
Acss1	0	0.42858	0.306	0.099	0	2
App	0	0.42651	0.644	0.415	0	2
Habp2	0	0.425984	0.312	0.128	0	2
Zfp697	0	0.424231	0.308	0.136	0	2
Vegfa	0	0.422713	0.452	0.237	0	2
Glb1l	0	0.422071	0.299	0.127	0	2
Asl	0	0.41872	0.711	0.457	0	2
Agfg2	0	0.417114	0.299	0.119	0	2
Kl	0	0.413126	0.54	0.323	0	2
Slc36a1	0	0.412749	0.308	0.131	0	2
Oat	0	0.404363	0.567	0.275	0	2
Scpep1	0	0.40387	0.339	0.155	0	2
Idh1	0	0.402792	0.899	0.683	0	2
Baiap2	0	0.397506	0.301	0.132	0	2
Car2	0	0.392933	0.886	0.628	0	2
Ppargc1a	0	0.392042	0.302	0.132	0	2
Bnc2	0	0.38923	0.257	0.102	0	2
Cxcl16	0	0.384833	0.314	0.127	0	2
Cdkl1	0	0.378996	0.288	0.101	0	2
Ctsb	0	0.370481	0.609	0.38	0	2
Comt	0	0.363696	0.902	0.714	0	2
Ddx5	0	0.363153	0.925	0.738	0	2
Atp1b1	0	0.322971	0.942	0.713	0	2
Fabp3	0	0.299302	0.373	0.171	0	2
Chd3	3.66722e-306	0.416289	0.68	0.464	6.4048e-302	2
Atrx	1.45596e-305	0.426437	0.386	0.197	2.54284e-301	2
Clk1	2.01786e-304	0.404811	0.486	0.276	3.5242e-300	2
Krit1	2.3478e-301	0.415094	0.37	0.187	4.10043e-297	2
Klf9	5.31517e-297	0.435392	0.716	0.5	9.28295e-293	2
mt-Nd5	2.06838e-295	0.367928	0.993	0.898	3.61242e-291	2
Nr2f2	1.10507e-294	0.444646	0.417	0.23	1.93e-290	2
Cdk12	2.44093e-290	0.407996	0.328	0.158	4.26308e-286	2
Fus	9.43222e-286	0.413204	0.423	0.234	1.64734e-281	2
Gjb2	2.6397e-285	0.420402	0.285	0.128	4.61023e-281	2
Itga6	3.8357e-285	0.379998	0.297	0.136	6.69905e-281	2
Slc16a12	5.86421e-285	0.377502	0.293	0.134	1.02418e-280	2
Tmem8	7.97567e-285	0.378896	0.377	0.198	1.39295e-280	2
Ptprk	1.27327e-284	0.358186	0.262	0.113	2.22377e-280	2
Ubn2	1.182e-282	0.38672	0.316	0.151	2.06437e-278	2
Herpud1	2.53658e-282	0.423688	0.715	0.498	4.43014e-278	2
Galnt3	1.15249e-280	0.369282	0.254	0.108	2.01282e-276	2
Ankrd33b	1.34318e-279	0.421196	0.397	0.216	2.34586e-275	2
Mylk	4.05542e-279	0.442221	0.33	0.163	7.08278e-275	2
Flrt1	9.71612e-272	0.366868	0.261	0.115	1.69692e-267	2
Rbm25	2.30582e-271	0.389863	0.5	0.304	4.02712e-267	2
Baiap2l2	2.45577e-271	0.359089	0.297	0.14	4.289e-267	2
Dennd5b	5.72287e-271	0.389127	0.294	0.137	9.99499e-267	2
mt-Nd1	1.76676e-270	0.321186	1	0.989	3.08564e-266	2
Fosb	4.68035e-270	0.581286	0.419	0.231	8.17422e-266	2
Ppp1r10	8.80323e-267	0.39256	0.405	0.223	1.53748e-262	2
Rbm39	1.23205e-264	0.34306	0.856	0.672	2.15178e-260	2
Abca3	9.64439e-264	0.391557	0.475	0.284	1.68439e-259	2
Kidins220	1.86593e-263	0.366467	0.343	0.175	3.25884e-259	2
Srsf11	1.88709e-262	0.390211	0.518	0.32	3.29581e-258	2
Add3	2.24379e-260	0.344771	0.4	0.217	3.91878e-256	2
Npl	3.30737e-259	0.254682	0.306	0.139	5.77632e-255	2
Acmsd	7.48832e-258	0.324034	0.45	0.256	1.30784e-253	2
mt-Co1	1.36551e-257	0.304546	1	0.996	2.38486e-253	2
Dnase1	1.90365e-255	0.328151	0.707	0.483	3.32472e-251	2
Ctsz	2.11217e-254	0.271225	0.512	0.308	3.68891e-250	2
Mkln1	3.97372e-251	0.371656	0.399	0.225	6.9401e-247	2
Calr	7.62916e-248	0.343916	0.854	0.646	1.33243e-243	2
Cflar	7.14318e-247	0.382524	0.496	0.312	1.24756e-242	2
Trpm7	1.04211e-246	0.347365	0.343	0.18	1.82005e-242	2
Fos	1.57763e-246	0.435234	0.544	0.339	2.75532e-242	2
Evc	2.34192e-245	0.335006	0.292	0.142	4.09017e-241	2
Chd2	6.31122e-242	0.325978	0.293	0.142	1.10226e-237	2
Spink1	1.22326e-240	0.277405	0.99	0.905	2.13642e-236	2
Nabp1	5.47102e-240	0.376889	0.354	0.19	9.55513e-236	2
Akap9	1.09123e-239	0.377891	0.449	0.266	1.90584e-235	2
Kcnj16	1.30495e-238	0.386096	0.534	0.345	2.2791e-234	2
Sptan1	1.50945e-236	0.385201	0.322	0.168	2.63626e-232	2
Kansl1l	3.09336e-236	0.37268	0.349	0.189	5.40256e-232	2
mt-Co3	1.24648e-234	0.286909	1	1	2.17698e-230	2
Tspan33	1.97253e-230	0.324673	0.273	0.132	3.44502e-226	2
Nisch	9.72859e-230	0.344452	0.53	0.346	1.6991e-225	2
Zfp292	3.00135e-229	0.348363	0.291	0.145	5.24186e-225	2
Atp6v0a4	3.33599e-228	0.348475	0.425	0.254	5.82631e-224	2
Aadac	6.17377e-228	0.36832	0.43	0.258	1.07825e-223	2
Pttg1ip	6.89513e-226	0.35542	0.476	0.296	1.20423e-221	2
Slc22a1	8.61781e-224	0.337814	0.668	0.46	1.5051e-219	2
Tanc2	1.44129e-223	0.329074	0.278	0.137	2.51721e-219	2
Xylb	2.47672e-222	0.31546	0.544	0.36	4.32559e-218	2
Cxxc5	2.65677e-221	0.307416	0.435	0.259	4.64005e-217	2
Arhgap5	5.6148e-220	0.399592	0.497	0.326	9.80624e-216	2
Gm10138	1.32398e-219	0.375887	0.271	0.133	2.31234e-215	2
Arhgef28	1.37092e-219	0.33329	0.308	0.162	2.39431e-215	2
Slc22a8	1.06465e-218	0.37471	0.633	0.444	1.85941e-214	2
Srsf5	9.77019e-217	0.322996	0.618	0.428	1.70636e-212	2
mt-Nd2	1.9246e-216	0.271127	1	0.995	3.36131e-212	2
mt-Nd4l	2.89315e-216	0.301644	0.975	0.839	5.05289e-212	2
Clcn5	2.17334e-215	0.330161	0.291	0.149	3.79574e-211	2
Lgr4	1.88923e-212	0.332739	0.283	0.145	3.29954e-208	2
Actn4	1.60927e-211	0.330031	0.42	0.255	2.81058e-207	2
Cdhr5	2.78918e-211	0.351532	0.397	0.236	4.8713e-207	2
Sepp1	1.90056e-210	0.31264	0.917	0.755	3.31932e-206	2
Cmip	6.15714e-210	0.335849	0.517	0.346	1.07535e-205	2
Nmrk1	2.17287e-209	0.374496	0.408	0.248	3.79492e-205	2
Uap1l1	2.46816e-209	0.261282	0.405	0.231	4.31064e-205	2
Tmem64	8.0892e-209	0.30822	0.298	0.155	1.41278e-204	2
Arrdc3	3.40581e-208	0.363264	0.379	0.22	5.94825e-204	2
Pah	3.82621e-208	0.269086	0.829	0.647	6.68247e-204	2
Dhcr24	1.81157e-207	0.341956	0.403	0.239	3.16391e-203	2
Gatsl2	6.54443e-205	0.31587	0.313	0.17	1.14298e-200	2
Prpf4b	1.48542e-204	0.375604	0.483	0.312	2.59429e-200	2
Slc23a1	1.72777e-203	0.34544	0.363	0.209	3.01754e-199	2
Dmxl1	5.64924e-202	0.317543	0.318	0.174	9.8664e-198	2
Ctage5	5.84155e-201	0.332463	0.426	0.265	1.02023e-196	2
Stx3	2.45298e-200	0.307372	0.267	0.136	4.28413e-196	2
Hsp90b1	2.71022e-199	0.307443	0.813	0.621	4.7334e-195	2
Lamp1	3.53041e-199	0.29956	0.858	0.681	6.16586e-195	2
Gadd45g	4.42497e-198	0.325239	0.597	0.41	7.7282e-194	2
Ipmk	2.3505e-197	0.308355	0.296	0.157	4.10515e-193	2
Dnajc13	4.89773e-197	0.314713	0.364	0.213	8.55389e-193	2
Slc16a2	1.05935e-196	0.334422	0.428	0.264	1.85015e-192	2
mt-Nd4	7.32214e-196	0.264095	1	0.996	1.27881e-191	2
Rrbp1	3.36533e-195	0.301308	0.479	0.304	5.87754e-191	2
Lrrc8d	1.01609e-193	0.31948	0.289	0.154	1.7746e-189	2
Ivns1abp	1.03883e-193	0.304021	0.623	0.45	1.81432e-189	2
Atp6v1b2	2.50022e-192	0.305883	0.569	0.399	4.36664e-188	2
mt-Atp8	3.16572e-191	0.311328	0.67	0.486	5.52894e-187	2
mt-Co2	7.56496e-191	0.255775	1	0.999	1.32122e-186	2
Phf3	2.12534e-190	0.30613	0.335	0.189	3.7119e-186	2
Kmt2a	2.65145e-189	0.283498	0.253	0.127	4.63076e-185	2
Jund	7.75095e-188	0.30439	0.772	0.61	1.3537e-183	2
Msi2	2.97506e-187	0.304872	0.364	0.216	5.19594e-183	2
Taf1d	3.33938e-186	0.315909	0.335	0.192	5.83223e-182	2
Rbm5	1.0708e-185	0.291586	0.346	0.199	1.87015e-181	2
St6galnac2	4.12862e-185	0.319355	0.354	0.209	7.21063e-181	2
Rnf183	1.33034e-184	0.266722	0.282	0.149	2.32344e-180	2
Zcchc7	2.37526e-184	0.306328	0.332	0.19	4.14838e-180	2
Bicc1	1.83045e-179	0.322801	0.441	0.286	3.19688e-175	2
Mlxipl	6.45299e-179	0.274258	0.398	0.241	1.12701e-174	2
Gnpda1	7.5198e-177	0.267301	0.409	0.254	1.31333e-172	2
H6pd	1.63955e-176	0.290496	0.261	0.136	2.86348e-172	2
Snhg12	2.41286e-176	0.323605	0.344	0.204	4.21406e-172	2
Ifi27	4.78742e-176	0.257384	0.346	0.196	8.36123e-172	2
Rere	5.11695e-176	0.272649	0.333	0.193	8.93675e-172	2
Mettl7a1	1.8762e-174	0.288366	0.515	0.35	3.27679e-170	2
Trim44	6.2891e-174	0.311012	0.321	0.186	1.09839e-169	2
Rasa2	2.56685e-172	0.296384	0.286	0.158	4.48301e-168	2
Ankrd11	3.10384e-172	0.284868	0.35	0.206	5.42086e-168	2
Canx	2.86734e-171	0.281152	0.552	0.384	5.00781e-167	2
Wls	8.23383e-170	0.306878	0.395	0.248	1.43804e-165	2
Fubp1	5.34251e-166	0.302353	0.402	0.256	9.3307e-162	2
Glul	6.9844e-166	0.2857	0.654	0.493	1.21982e-161	2
Erlin1	5.09412e-165	0.290094	0.284	0.159	8.89688e-161	2
Tmem252	6.01202e-165	0.390598	0.699	0.53	1.05e-160	2
Kmt2e	1.61759e-164	0.284837	0.378	0.233	2.82512e-160	2
Sel1l	4.88114e-164	0.292847	0.257	0.138	8.52491e-160	2
Trip12	1.12605e-163	0.280026	0.366	0.226	1.96664e-159	2
Rbm26	8.95275e-163	0.284308	0.269	0.148	1.5636e-158	2
Dusp11	5.6661e-162	0.29585	0.455	0.304	9.89584e-158	2
Pitpnc1	1.1614e-160	0.273633	0.268	0.147	2.02838e-156	2
Slc18a1	2.51345e-160	0.355184	0.297	0.171	4.38975e-156	2
Ccnl1	3.75926e-160	0.270863	0.296	0.168	6.56554e-156	2
Pim3	9.01368e-160	0.295369	0.698	0.523	1.57424e-155	2
Zfp36l1	5.95942e-159	0.250112	0.602	0.428	1.04081e-154	2
Scaf11	7.30884e-159	0.274993	0.411	0.266	1.27649e-154	2
Slc31a1	8.96446e-159	0.288336	0.394	0.253	1.56564e-154	2
Slc29a3	1.94049e-158	0.261299	0.259	0.141	3.38906e-154	2
Nipbl	3.20663e-158	0.271454	0.291	0.165	5.60038e-154	2
Osbpl3	3.82777e-158	0.279566	0.302	0.175	6.68521e-154	2
Col4a3	6.20697e-158	0.277041	0.369	0.228	1.08405e-153	2
Pura	1.02001e-156	0.301296	0.484	0.335	1.78144e-152	2
Sptbn1	1.17772e-156	0.272633	0.395	0.251	2.05689e-152	2
Clcn3	9.25692e-156	0.284117	0.349	0.214	1.61672e-151	2
Cited2	3.19726e-154	0.286794	0.553	0.391	5.58402e-150	2
Mlec	5.49184e-154	0.251796	0.593	0.421	9.5915e-150	2
Tnrc6c	9.14525e-154	0.271214	0.299	0.173	1.59722e-149	2
Hbegf	1.3869e-153	0.364922	0.297	0.171	2.42223e-149	2
Tob1	2.03752e-153	0.301945	0.515	0.354	3.55853e-149	2
Ddx3x	6.00849e-153	0.279537	0.392	0.252	1.04938e-148	2
Slc19a1	1.02535e-152	0.267629	0.298	0.173	1.79077e-148	2
Tob2	4.0198e-152	0.271503	0.276	0.155	7.02059e-148	2
Cyr61	1.92148e-151	0.295694	0.439	0.28	3.35586e-147	2
Apbb2	3.04659e-151	0.26424	0.272	0.153	5.32088e-147	2
Tango2	1.44129e-149	0.282328	0.435	0.293	2.51721e-145	2
Hnrnph1	5.24738e-149	0.266748	0.322	0.194	9.16455e-145	2
Epb41l5	4.33819e-148	0.27125	0.31	0.187	7.57666e-144	2
Tmem150a	1.18704e-147	0.273065	0.43	0.286	2.07316e-143	2
Pax8	2.95367e-147	0.27452	0.398	0.257	5.15858e-143	2
Palld	5.9185e-147	0.265831	0.261	0.146	1.03367e-142	2
Rcan1	2.57711e-145	0.366989	0.403	0.264	4.50093e-141	2
Htra1	4.08143e-145	0.278605	0.378	0.241	7.12822e-141	2
Cd164	6.97901e-145	0.264231	0.38	0.243	1.21888e-140	2
Samd9l	6.67492e-144	0.289314	0.483	0.34	1.16577e-139	2
Magt1	3.01133e-143	0.29548	0.348	0.219	5.25928e-139	2
Lpp	6.60701e-143	0.262842	0.274	0.159	1.15391e-138	2
Smad7	9.63084e-143	0.257933	0.291	0.17	1.68203e-138	2
Tra2b	1.52786e-142	0.266383	0.413	0.274	2.66841e-138	2
Adra2b	1.29331e-141	0.269707	0.315	0.19	2.25876e-137	2
Trip11	4.29161e-141	0.276066	0.268	0.155	7.49529e-137	2
Tnrc6a	9.32229e-141	0.253799	0.34	0.212	1.62814e-136	2
Dnajc3	8.81807e-139	0.273105	0.447	0.306	1.54008e-134	2
Itgb8	5.93208e-135	0.268889	0.298	0.18	1.03604e-130	2
Atxn2	1.17953e-133	0.276137	0.316	0.197	2.06005e-129	2
Pkhd1	8.22917e-133	0.252754	0.268	0.155	1.43723e-128	2
Mgat2	4.26891e-131	0.250464	0.317	0.197	7.45566e-127	2
Glmp	8.92324e-131	0.255134	0.366	0.238	1.55844e-126	2
Ubap2l	1.51982e-128	0.258616	0.426	0.294	2.65437e-124	2
Tiparp	1.63449e-127	0.269413	0.279	0.168	2.85464e-123	2
Eva1a	9.55755e-127	0.26167	0.343	0.223	1.66923e-122	2
Ankrd17	2.30603e-126	0.250777	0.296	0.182	4.02748e-122	2
Dcaf8	4.33177e-126	0.263135	0.411	0.282	7.56543e-122	2
Ncoa7	8.1544e-124	0.252171	0.448	0.315	1.42417e-119	2
Lars2	1.06403e-112	0.424525	0.453	0.329	1.85832e-108	2
Gdf15	5.35399e-94	0.259646	0.353	0.241	9.35075e-90	2
Ttr	6.9465e-89	0.863069	0.342	0.25	1.21321e-84	2
Nuak2	5.71256e-84	0.253513	0.404	0.296	9.97698e-80	2
Gatm	0	1.97494	0.977	0.593	0	3
Gsta2	0	1.55389	0.95	0.741	0	3
Car3	0	1.43987	0.398	0.128	0	3
Ftl1	0	1.36604	1	0.998	0	3
Cela1	0	1.34933	0.888	0.613	0	3
Mif	0	1.33267	0.965	0.859	0	3
Car2	0	1.30206	0.901	0.632	0	3
Slc25a4	0	1.27327	0.879	0.674	0	3
Ass1	0	1.25045	0.976	0.874	0	3
Oat	0	1.25024	0.67	0.264	0	3
D630023F18Rik	0	1.23867	0.498	0.142	0	3
Acaa2	0	1.18443	0.79	0.523	0	3
Atp6v1g1	0	1.16372	0.932	0.825	0	3
Sepw1	0	1.14665	0.574	0.212	0	3
Aldob	0	1.1298	0.999	0.951	0	3
Fabp3	0	1.10447	0.476	0.158	0	3
Npl	0	1.08222	0.441	0.119	0	3
Miox	0	1.0582	0.997	0.948	0	3
Asl	0	1.05004	0.733	0.46	0	3
Comt	0	1.00661	0.887	0.722	0	3
Akr1a1	0	1.00646	0.991	0.955	0	3
Pcbd1	0	0.993146	0.887	0.756	0	3
Uap1l1	0	0.991114	0.52	0.215	0	3
Idh1	0	0.975498	0.873	0.694	0	3
Cotl1	0	0.967587	0.667	0.364	0	3
Tpt1	0	0.937454	1	0.996	0	3
Fbp1	0	0.933931	0.952	0.857	0	3
Fxyd2	0	0.917352	1	0.987	0	3
Atp5o	0	0.892994	0.95	0.892	0	3
Aldh7a1	0	0.892876	0.778	0.589	0	3
Ybx1	0	0.889082	0.98	0.944	0	3
Ndufc1	0	0.878598	0.939	0.865	0	3
Park7	0	0.874216	0.957	0.902	0	3
Gapdh	0	0.864044	0.992	0.974	0	3
Ethe1	0	0.84734	0.827	0.685	0	3
Gsta4	0	0.836206	0.327	0.111	0	3
Dcxr	0	0.83516	0.784	0.613	0	3
Rplp0	0	0.832812	0.974	0.944	0	3
Qdpr	0	0.831951	0.835	0.695	0	3
Aes	0	0.824746	0.919	0.851	0	3
Atp6v1e1	0	0.822502	0.868	0.759	0	3
Mdh1	0	0.821348	0.97	0.926	0	3
Oxct1	0	0.807991	0.855	0.743	0	3
Ldhb	0	0.804786	0.973	0.916	0	3
Atp5g1	0	0.8	0.971	0.932	0	3
Sord	0	0.799165	0.956	0.872	0	3
Bex4	0	0.797827	0.352	0.092	0	3
Atox1	0	0.797224	0.927	0.864	0	3
Atp5h	0	0.792012	0.971	0.945	0	3
Rps2	0	0.774927	0.988	0.976	0	3
Rpl28	0	0.774584	0.988	0.973	0	3
Tceal8	0	0.766407	0.474	0.236	0	3
Esd	0	0.766163	0.939	0.885	0	3
Cdkl1	0	0.763779	0.33	0.098	0	3
Cpn1	0	0.761754	0.648	0.427	0	3
Chchd2	0	0.759361	0.993	0.98	0	3
Gcat	0	0.756102	0.466	0.233	0	3
Spns3	0	0.75412	0.428	0.196	0	3
Atp5e	0	0.751919	0.984	0.962	0	3
Pfdn1	0	0.746094	0.774	0.632	0	3
2010107E04Rik	0	0.740926	0.939	0.886	0	3
Lyplal1	0	0.733819	0.428	0.198	0	3
Atp5l	0	0.733468	0.971	0.942	0	3
Prdx2	0	0.733341	0.812	0.691	0	3
Txndc17	0	0.729022	0.879	0.79	0	3
Uqcrfs1	0	0.726988	0.906	0.83	0	3
Atp5j	0	0.722141	0.968	0.932	0	3
Ascc1	0	0.721683	0.677	0.509	0	3
Hist1h2bc	0	0.720975	0.913	0.827	0	3
Pah	0	0.71723	0.799	0.657	0	3
Vdac2	0	0.716526	0.791	0.675	0	3
Slc25a3	0	0.715744	0.963	0.932	0	3
Mdh2	0	0.715326	0.84	0.74	0	3
Atp5d	0	0.713693	0.96	0.927	0	3
Atp6v1f	0	0.712738	0.871	0.785	0	3
Hint1	0	0.711902	0.962	0.932	0	3
Ndufa11	0	0.710273	0.856	0.76	0	3
Uqcrh	0	0.709443	0.961	0.938	0	3
2410015M20Rik	0	0.705805	0.893	0.816	0	3
1700016C15Rik	0	0.703348	0.605	0.422	0	3
Wbp5	0	0.703054	0.42	0.196	0	3
Serf2	0	0.70243	0.96	0.936	0	3
Acmsd	0	0.699516	0.46	0.26	0	3
Ndufv2	0	0.69937	0.836	0.725	0	3
Map1lc3b	0	0.696007	0.752	0.618	0	3
Rpl26	0	0.691535	0.977	0.96	0	3
Ppia	0	0.690964	0.979	0.964	0	3
Ndufa5	0	0.688633	0.903	0.815	0	3
Ndufa6	0	0.68841	0.942	0.901	0	3
Renbp	0	0.686762	0.469	0.257	0	3
Chchd10	0	0.686264	0.976	0.924	0	3
Fth1	0	0.683222	1	1	0	3
Cryl1	0	0.682942	0.713	0.56	0	3
Sod2	0	0.680463	0.898	0.821	0	3
Pfdn5	0	0.677744	0.88	0.806	0	3
Rpl41	0	0.675666	0.988	0.981	0	3
Rpl10	0	0.671526	0.968	0.946	0	3
Aldoa	0	0.669424	0.9	0.827	0	3
Idh2	0	0.6669	0.763	0.637	0	3
Mrfap1	0	0.666669	0.721	0.589	0	3
Sdhc	0	0.665583	0.797	0.674	0	3
Rpl3	0	0.665015	0.91	0.855	0	3
Ndufb10	0	0.661685	0.914	0.856	0	3
Prdx1	0	0.660356	0.98	0.957	0	3
Vps29	0	0.657613	0.733	0.6	0	3
Uqcrb	0	0.651221	0.95	0.913	0	3
Acot13	0	0.650336	0.821	0.702	0	3
Slc25a5	0	0.650172	0.957	0.926	0	3
Ifi27	0	0.650004	0.394	0.191	0	3
Cystm1	0	0.647277	0.858	0.755	0	3
Hagh	0	0.646942	0.815	0.709	0	3
Spr	0	0.645018	0.7	0.551	0	3
Naca	0	0.644385	0.921	0.881	0	3
Atp5a1	0	0.643785	0.953	0.917	0	3
Swi5	0	0.643326	0.806	0.696	0	3
Rps12	0	0.642512	0.973	0.949	0	3
Tnfaip8	0	0.641549	0.828	0.721	0	3
Uqcrq	0	0.639623	0.968	0.929	0	3
Pebp1	0	0.639495	0.897	0.827	0	3
Atp5f1	0	0.638125	0.938	0.904	0	3
Tmem256	0	0.635992	0.832	0.74	0	3
Bdh2	0	0.63478	0.821	0.705	0	3
Cox5a	0	0.634042	0.949	0.922	0	3
Calml4	0	0.632825	0.901	0.811	0	3
Rps23	0	0.628514	0.968	0.946	0	3
Ndrg1	0	0.628082	0.978	0.913	0	3
Timm8b	0	0.625926	0.833	0.74	0	3
Ndufs8	0	0.625665	0.751	0.633	0	3
Cycs	0	0.625569	0.961	0.922	0	3
Hmgb1	0	0.625503	0.834	0.758	0	3
Rpl6	0	0.624307	0.951	0.928	0	3
Glyat	0	0.623083	0.93	0.851	0	3
Acss1	0	0.618801	0.291	0.107	0	3
Rplp1	0	0.618562	0.985	0.973	0	3
Uqcr10	0	0.614522	0.974	0.938	0	3
Ndufc2	0	0.613274	0.867	0.81	0	3
Rpl35	0	0.612678	0.874	0.802	0	3
Fmo1	0	0.612371	0.808	0.7	0	3
Rps8	0	0.61073	0.982	0.969	0	3
2700060E02Rik	0	0.610173	0.703	0.581	0	3
Gabarap	0	0.609943	0.909	0.87	0	3
Ndufb2	0	0.607781	0.849	0.765	0	3
Tpi1	0	0.607231	0.884	0.815	0	3
Ndufa12	0	0.605089	0.881	0.807	0	3
Hint2	0	0.603882	0.886	0.807	0	3
Myl6	0	0.602851	0.931	0.894	0	3
Akr1c21	0	0.602088	0.984	0.924	0	3
Rps4x	0	0.601167	0.949	0.924	0	3
Atp5g3	0	0.600398	0.903	0.843	0	3
Sdhd	0	0.598441	0.714	0.589	0	3
Ndufs5	0	0.597527	0.857	0.78	0	3
Ndufs7	0	0.59318	0.85	0.769	0	3
Rps26	0	0.592758	0.949	0.925	0	3
Rpl36a	0	0.588522	0.897	0.844	0	3
Rpl14	0	0.588098	0.941	0.91	0	3
Atp5k	0	0.584992	0.936	0.89	0	3
Tceb2	0	0.583993	0.892	0.848	0	3
Ndufab1	0	0.583755	0.902	0.849	0	3
Ndufv3	0	0.583666	0.894	0.835	0	3
Eef1a1	0	0.580046	0.993	0.985	0	3
Ndufb7	0	0.578986	0.872	0.811	0	3
Akr7a5	0	0.578861	0.874	0.795	0	3
Rps17	0	0.577227	0.937	0.91	0	3
Scp2	0	0.570044	0.967	0.927	0	3
Rpl23	0	0.566348	0.982	0.975	0	3
Rpl7	0	0.566129	0.936	0.909	0	3
Ndufs3	0	0.563583	0.772	0.668	0	3
Sdhb	0	0.562426	0.855	0.785	0	3
Rpl7a	0	0.561854	0.926	0.899	0	3
Rps20	0	0.561835	0.97	0.953	0	3
Atp5c1	0	0.561665	0.921	0.879	0	3
Maf	0	0.5593	0.844	0.69	0	3
Atp5j2	0	0.55763	0.961	0.937	0	3
S100a1	0	0.556401	0.828	0.723	0	3
Ubb	0	0.556111	0.979	0.979	0	3
Sult1d1	0	0.555725	0.911	0.841	0	3
Msra	0	0.554686	0.799	0.685	0	3
Psph	0	0.551555	0.302	0.122	0	3
Aldh2	0	0.549191	0.86	0.791	0	3
Rpl21	0	0.548649	0.969	0.954	0	3
Nme1	0	0.546267	0.866	0.801	0	3
Rpl13	0	0.544459	0.98	0.969	0	3
Rpl24	0	0.543451	0.965	0.952	0	3
Ndufa8	0	0.541855	0.811	0.737	0	3
Selenbp1	0	0.541307	0.865	0.791	0	3
Cox5b	0	0.540216	0.962	0.938	0	3
Rpl22	0	0.539846	0.929	0.903	0	3
Clta	0	0.539246	0.784	0.71	0	3
Rpl8	0	0.537919	0.958	0.94	0	3
Mrpl12	0	0.528717	0.834	0.765	0	3
Rps13	0	0.528025	0.954	0.935	0	3
Ndufs6	0	0.527819	0.894	0.833	0	3
Grhpr	0	0.52734	0.808	0.707	0	3
Rpl31	0	0.527073	0.828	0.758	0	3
Edf1	0	0.526368	0.836	0.777	0	3
Cyc1	0	0.525542	0.837	0.772	0	3
Rpl11	0	0.519295	0.963	0.947	0	3
Rps10	0	0.518836	0.969	0.957	0	3
Cox6c	0	0.518112	0.985	0.971	0	3
Vdac1	0	0.516064	0.861	0.802	0	3
Atp5g2	0	0.511249	0.88	0.841	0	3
Rpl32	0	0.510837	0.978	0.967	0	3
Ndufa2	0	0.50887	0.937	0.901	0	3
Rps3a1	0	0.508855	0.958	0.944	0	3
Rpl23a	0	0.507341	0.883	0.833	0	3
Rps5	0	0.503321	0.948	0.925	0	3
Rps7	0	0.502567	0.949	0.92	0	3
Cox7b	0	0.502268	0.932	0.908	0	3
Rpsa	0	0.502158	0.964	0.942	0	3
Rps28	0	0.501315	0.932	0.9	0	3
Suclg1	0	0.500071	0.882	0.824	0	3
Rpl37a	0	0.498554	0.969	0.951	0	3
Rps24	0	0.496875	0.98	0.968	0	3
Ddt	0	0.495775	0.897	0.845	0	3
Usmg5	0	0.495167	0.919	0.875	0	3
Rpl19	0	0.492051	0.971	0.957	0	3
Mpc2	0	0.491935	0.934	0.905	0	3
Rpl36	0	0.487486	0.954	0.933	0	3
Rpl10a	0	0.487221	0.932	0.917	0	3
Ndufb4	0	0.482086	0.918	0.875	0	3
Rpl34	0	0.481087	0.948	0.923	0	3
Rps25	0	0.480707	0.945	0.921	0	3
Hrsp12	0	0.477717	0.976	0.93	0	3
Cox7a2	0	0.475305	0.961	0.942	0	3
Rpl13a	0	0.47474	0.964	0.945	0	3
Oaz1	0	0.471802	0.915	0.901	0	3
Rpl5	0	0.471292	0.919	0.892	0	3
Rpl9	0	0.470297	0.95	0.942	0	3
Ndufb5	0	0.46546	0.863	0.819	0	3
Rps14	0	0.463388	0.964	0.949	0	3
Rps11	0	0.460545	0.959	0.939	0	3
Rpl38	0	0.459603	0.959	0.951	0	3
Mpc1	0	0.456547	0.932	0.889	0	3
Atp5b	0	0.453241	0.971	0.958	0	3
Fau	0	0.451311	0.974	0.96	0	3
Rpl27	0	0.443679	0.875	0.827	0	3
Eif1	0	0.442806	0.957	0.951	0	3
Ndufa4	0	0.44278	0.976	0.963	0	3
Cisd1	0	0.442387	0.909	0.868	0	3
Rpl37	0	0.441802	0.956	0.942	0	3
Rpl36al	0	0.440843	0.912	0.891	0	3
Rps29	0	0.439493	0.981	0.974	0	3
Etfb	0	0.427334	0.945	0.899	0	3
Rps3	0	0.422412	0.945	0.924	0	3
Gng5	0	0.419628	0.901	0.89	0	3
Rpl12	0	0.415113	0.924	0.887	0	3
Rps21	0	0.411948	0.952	0.944	0	3
Gnb2l1	0	0.411742	0.924	0.9	0	3
Rpl27a	0	0.411414	0.972	0.958	0	3
Rps18	0	0.410472	0.965	0.951	0	3
Rpl35a	0	0.409777	0.977	0.967	0	3
Rps6	0	0.406861	0.902	0.869	0	3
Rps15	0	0.405877	0.943	0.927	0	3
Cox6b1	0	0.403489	0.96	0.938	0	3
Rps9	0	0.403147	0.952	0.929	0	3
Uqcr11	0	0.402192	0.955	0.921	0	3
Rpl18a	0	0.402077	0.962	0.946	0	3
Prdx5	0	0.393777	0.993	0.972	0	3
Rps27a	0	0.38161	0.962	0.958	0	3
Rpl29	0	0.380664	0.92	0.912	0	3
Rpl39	0	0.376403	0.95	0.938	0	3
Rpl30	0	0.374952	0.951	0.942	0	3
Rps15a	0	0.372428	0.952	0.933	0	3
H3f3a	0	0.365918	0.878	0.845	0	3
Rps16	0	0.363234	0.962	0.947	0	3
Cox4i1	0	0.358925	0.979	0.974	0	3
Atpif1	0	0.355029	0.954	0.934	0	3
Rpl17	0	0.353129	0.957	0.946	0	3
Rps19	0	0.34878	0.965	0.958	0	3
Gpx4	0	0.338499	0.971	0.951	0	3
Rplp2	0	0.334601	0.95	0.934	0	3
Cox8a	0	0.305163	0.981	0.976	0	3
Rpl18	0	0.271917	0.931	0.919	0	3
Btf3	2.4076e-307	0.474932	0.835	0.784	4.20488e-303	3
St13	7.91477e-306	0.612742	0.739	0.642	1.38231e-301	3
Gstt1	9.7281e-305	0.65593	0.517	0.328	1.69901e-300	3
Rbx1	2.66741e-302	0.53796	0.77	0.683	4.65864e-298	3
Erich4	5.69816e-301	0.618666	0.694	0.557	9.95184e-297	3
Cox7a2l	1.02767e-297	0.550683	0.756	0.666	1.79482e-293	3
Stard10	9.09341e-296	0.474332	0.851	0.775	1.58816e-291	3
Taldo1	7.7543e-294	0.527935	0.762	0.666	1.35429e-289	3
Ndufb3	5.933e-292	0.477149	0.84	0.792	1.0362e-287	3
Npm1	1.36927e-291	0.521835	0.787	0.701	2.39142e-287	3
Fam213b	1.74149e-291	0.512809	0.255	0.104	3.04151e-287	3
Eif5a	3.80548e-288	0.477635	0.829	0.779	6.64627e-284	3
4931406C07Rik	2.48833e-287	0.550477	0.831	0.746	4.34588e-283	3
Bpnt1	4.16052e-287	0.647058	0.563	0.392	7.26636e-283	3
Hsbp1	7.68698e-287	0.574924	0.718	0.611	1.34253e-282	3
Smdt1	5.37014e-285	0.429786	0.876	0.847	9.37895e-281	3
Cox7c	4.88512e-283	0.309906	0.971	0.956	8.53187e-279	3
Espn	6.63927e-281	0.611062	0.397	0.22	1.15955e-276	3
Fdx1	2.24311e-278	0.55588	0.688	0.561	3.9176e-274	3
Snx6	8.025e-278	0.625508	0.647	0.516	1.40157e-273	3
Ndufb6	4.01222e-273	0.469827	0.829	0.761	7.00735e-269	3
Gkap1	2.35828e-272	0.661205	0.525	0.358	4.11874e-268	3
Lamtor2	6.49107e-272	0.489364	0.784	0.701	1.13367e-267	3
D8Ertd738e	3.44804e-270	0.507483	0.785	0.719	6.022e-266	3
Hadh	3.71541e-270	0.48903	0.807	0.732	6.48896e-266	3
Ndufb11	4.59213e-270	0.424058	0.883	0.85	8.02016e-266	3
Pgam1	9.65637e-270	0.544078	0.739	0.644	1.68649e-265	3
Glrx5	1.44906e-266	0.55952	0.689	0.575	2.53078e-262	3
Gipc2	3.04693e-265	0.575415	0.669	0.541	5.32147e-261	3
Gpx1	4.73335e-265	0.28888	0.992	0.976	8.2668e-261	3
Uqcc2	7.80984e-262	0.581854	0.623	0.474	1.36399e-257	3
Ppa2	3.79307e-259	0.525155	0.708	0.594	6.6246e-255	3
Ndufa13	7.15323e-259	0.34702	0.939	0.925	1.24931e-254	3
Mrpl42	4.66232e-257	0.505973	0.767	0.676	8.14275e-253	3
Smim1	2.67817e-252	0.534038	0.699	0.575	4.67743e-248	3
Rab5c	3.91107e-252	0.575643	0.643	0.508	6.83069e-248	3
Dgcr6	4.90971e-251	0.572882	0.604	0.459	8.5748e-247	3
1700011H14Rik	6.80012e-251	0.585479	0.529	0.359	1.18764e-246	3
Ywhae	1.98337e-250	0.516302	0.733	0.642	3.46396e-246	3
Coa3	1.42716e-247	0.52659	0.686	0.578	2.49254e-243	3
Ddc	1.98516e-247	0.576305	0.432	0.263	3.46709e-243	3
Cmpk1	1.70304e-246	0.554815	0.616	0.479	2.97436e-242	3
Calm3	1.04481e-243	0.499089	0.737	0.639	1.82476e-239	3
Scand1	1.98843e-243	0.478469	0.778	0.712	3.47279e-239	3
Gcsh	4.15846e-243	0.573371	0.581	0.437	7.26276e-239	3
Minos1	6.52786e-242	0.420813	0.859	0.825	1.14009e-237	3
Pyurf	1.50401e-241	0.551552	0.498	0.335	2.62676e-237	3
C1qbp	7.10852e-241	0.556597	0.626	0.499	1.2415e-236	3
Eef1b2	4.76189e-239	0.399218	0.844	0.817	8.31664e-235	3
Dhfr	1.18541e-238	0.58228	0.461	0.298	2.07032e-234	3
Eif3k	3.5061e-235	0.511262	0.711	0.611	6.12341e-231	3
Fis1	2.38799e-234	0.514968	0.712	0.616	4.17062e-230	3
Dab2	1.07026e-230	0.536734	0.74	0.628	1.8692e-226	3
Hspe1	4.09658e-230	0.29862	0.953	0.939	7.15467e-226	3
Rpl15	5.42044e-230	0.443196	0.775	0.711	9.4668e-226	3
Ptma	1.50143e-228	0.30403	0.912	0.902	2.62225e-224	3
Clec2h	1.11252e-227	0.52089	0.345	0.181	1.94302e-223	3
Glod5	5.49406e-224	0.554708	0.52	0.364	9.59538e-220	3
Pdzk1	1.24792e-223	0.470478	0.819	0.738	2.1795e-219	3
Gsto1	4.33578e-223	0.441927	0.27	0.128	7.57244e-219	3
Idh3g	1.39055e-222	0.50715	0.709	0.614	2.4286e-218	3
Glud1	3.13435e-222	0.59237	0.649	0.543	5.47414e-218	3
Cxxc5	2.23539e-221	0.575555	0.426	0.266	3.9041e-217	3
Myeov2	2.86385e-216	0.473754	0.747	0.671	5.00172e-212	3
Sumo2	3.19201e-216	0.486063	0.705	0.615	5.57485e-212	3
Fahd1	9.52078e-216	0.488155	0.709	0.607	1.6628e-211	3
Glul	3.82679e-215	0.573486	0.63	0.501	6.68348e-211	3
Cmbl	4.61007e-215	0.473464	0.733	0.63	8.05149e-211	3
Pecr	6.67494e-215	0.402789	0.868	0.805	1.16578e-210	3
Gnpda1	1.19882e-214	0.532976	0.413	0.257	2.09375e-210	3
Pomp	3.50927e-214	0.461181	0.736	0.656	6.12894e-210	3
Dnajc12	5.25527e-214	0.491116	0.719	0.614	9.17833e-210	3
Snx3	8.43192e-214	0.499423	0.66	0.551	1.47263e-209	3
Sec61g	8.53596e-214	0.436349	0.796	0.739	1.49081e-209	3
Lamtor5	1.77147e-212	0.492871	0.743	0.674	3.09387e-208	3
Tuba4a	9.26815e-212	0.562758	0.594	0.459	1.61868e-207	3
Timm13	2.73809e-211	0.424553	0.805	0.758	4.78208e-207	3
Eef2	8.60281e-211	0.429917	0.839	0.81	1.50248e-206	3
Grpel1	4.92142e-210	0.494628	0.674	0.576	8.59527e-206	3
Rpl4	1.93799e-209	0.38773	0.827	0.781	3.38471e-205	3
Commd1	5.74103e-208	0.533423	0.502	0.351	1.00267e-203	3
Adh5	6.02221e-208	0.477557	0.661	0.554	1.05178e-203	3
Fahd2a	1.34915e-207	0.510461	0.547	0.404	2.35629e-203	3
Sult1c2	4.09099e-205	0.527389	0.382	0.23	7.14491e-201	3
Mrpl51	3.2704e-204	0.46178	0.729	0.65	5.71175e-200	3
Ubl5	5.58451e-203	0.414061	0.814	0.775	9.75335e-199	3
Mrpl28	1.6387e-202	0.522696	0.609	0.486	2.86199e-198	3
Commd3	7.99869e-202	0.487938	0.657	0.55	1.39697e-197	3
Ldha	1.69208e-201	0.397658	0.844	0.812	2.95522e-197	3
Eif3f	2.07376e-200	0.44566	0.649	0.528	3.62182e-196	3
Tagln2	7.39607e-198	0.454847	0.548	0.397	1.29172e-193	3
Bphl	3.27232e-197	0.396006	0.787	0.711	5.71511e-193	3
Cbr1	2.65659e-196	0.469567	0.385	0.232	4.63973e-192	3
Ptms	6.27069e-193	0.388482	0.845	0.813	1.09518e-188	3
Eif3i	1.95007e-192	0.495513	0.601	0.479	3.4058e-188	3
Dbi	1.11535e-189	0.26627	0.993	0.977	1.94796e-185	3
Keg1	1.25194e-189	0.349117	0.932	0.887	2.18651e-185	3
Cox17	4.99858e-189	0.451766	0.724	0.649	8.73002e-185	3
Glrx3	8.67362e-188	0.526289	0.528	0.396	1.51485e-183	3
Cox14	1.4539e-187	0.474803	0.679	0.589	2.53924e-183	3
Galm	1.9424e-187	0.484653	0.348	0.207	3.3924e-183	3
Bag1	2.49371e-187	0.427897	0.744	0.672	4.35526e-183	3
Cdc42	5.33566e-187	0.412947	0.709	0.622	9.31873e-183	3
Suclg2	1.1382e-184	0.492512	0.69	0.596	1.98787e-180	3
Gstm5	1.19783e-184	0.428505	0.784	0.71	2.09201e-180	3
Mrpl30	1.65035e-184	0.467058	0.677	0.587	2.88234e-180	3
Lamtor4	7.0602e-184	0.431911	0.752	0.686	1.23306e-179	3
Plin3	1.33374e-183	0.453292	0.319	0.18	2.32937e-179	3
Hibadh	2.19042e-182	0.370697	0.802	0.737	3.82556e-178	3
Nme2	4.64243e-182	0.484048	0.476	0.334	8.108e-178	3
Scrn2	1.36172e-181	0.485986	0.541	0.409	2.37824e-177	3
Ndufa9	2.44395e-181	0.489293	0.63	0.527	4.26835e-177	3
Dstn	3.64979e-181	0.478627	0.681	0.593	6.37435e-177	3
Iscu	3.0583e-178	0.403489	0.755	0.681	5.34133e-174	3
Ndufb8	3.2988e-178	0.306115	0.911	0.882	5.76136e-174	3
Bola3	2.33677e-176	0.438809	0.735	0.662	4.08117e-172	3
Bod1	2.92816e-175	0.511173	0.521	0.391	5.11404e-171	3
Mrpl50	1.05113e-174	0.49439	0.566	0.446	1.8358e-170	3
Eif3h	2.09467e-174	0.424211	0.689	0.598	3.65834e-170	3
Arl3	1.11966e-173	0.472454	0.442	0.303	1.95548e-169	3
Rnf183	3.28729e-173	0.412897	0.283	0.152	5.74125e-169	3
As3mt	7.63702e-173	0.461883	0.386	0.246	1.33381e-168	3
Chmp2a	7.30457e-172	0.466206	0.63	0.526	1.27574e-167	3
Calm1	1.00138e-171	0.343606	0.763	0.702	1.74891e-167	3
Atp6v1d	4.73488e-171	0.486589	0.536	0.411	8.26947e-167	3
Acaa1a	6.10945e-171	0.496019	0.571	0.45	1.06701e-166	3
Mocs2	1.19486e-170	0.469447	0.613	0.504	2.08682e-166	3
Mrpl34	2.35246e-170	0.444186	0.718	0.643	4.10858e-166	3
Fkbp4	3.84977e-169	0.457644	0.665	0.57	6.72363e-165	3
Rab7	3.97571e-169	0.496908	0.557	0.435	6.94358e-165	3
Mcee	6.27298e-169	0.454998	0.623	0.516	1.09558e-164	3
Higd1a	6.47032e-169	0.436144	0.661	0.564	1.13004e-164	3
Rab18	1.3084e-165	0.469949	0.534	0.414	2.28512e-161	3
Setd8	1.45721e-164	0.518789	0.47	0.34	2.54502e-160	3
Eny2	2.28743e-164	0.429056	0.679	0.591	3.995e-160	3
Eno1	2.96933e-164	0.478613	0.598	0.494	5.18593e-160	3
Pmpcb	8.18312e-163	0.454622	0.614	0.511	1.42918e-158	3
Snrpd2	8.45277e-163	0.43851	0.65	0.554	1.47628e-158	3
Ict1	1.96455e-162	0.47402	0.531	0.406	3.43109e-158	3
Sqrdl	1.35538e-159	0.475068	0.431	0.3	2.36717e-155	3
Abat	4.81426e-159	0.484682	0.393	0.26	8.4081e-155	3
Pdcd5	5.24122e-159	0.464212	0.597	0.488	9.15379e-155	3
Mrps14	5.80894e-157	0.432328	0.669	0.587	1.01453e-152	3
Mrps21	7.11439e-157	0.354707	0.811	0.772	1.24253e-152	3
Fggy	2.91808e-155	0.443181	0.436	0.305	5.09643e-151	3
Dnajc19	3.49109e-155	0.411139	0.741	0.678	6.09719e-151	3
Mrps36	4.79739e-155	0.413801	0.719	0.65	8.37864e-151	3
Timm17a	2.23486e-154	0.431099	0.631	0.538	3.90319e-150	3
Iah1	1.44558e-153	0.370208	0.75	0.679	2.52471e-149	3
Romo1	3.09085e-153	0.368318	0.817	0.768	5.39817e-149	3
H2afz	4.46395e-153	0.250385	0.739	0.67	7.79629e-149	3
Sephs2	4.73337e-153	0.405247	0.703	0.627	8.26682e-149	3
Mpp1	4.85846e-153	0.506982	0.544	0.427	8.48531e-149	3
1110001J03Rik	2.58796e-152	0.433715	0.642	0.549	4.51987e-148	3
Eef1d	1.17944e-151	0.410034	0.668	0.585	2.05989e-147	3
Hspa9	1.817e-151	0.408461	0.712	0.645	3.17338e-147	3
Tpd52	6.50122e-151	0.440866	0.507	0.381	1.13544e-146	3
Shfm1	1.5366e-150	0.360303	0.778	0.738	2.68367e-146	3
Add3	5.36025e-150	0.438971	0.362	0.229	9.36167e-146	3
Bri3	1.69687e-149	0.362649	0.782	0.75	2.96358e-145	3
Lamtor1	2.63008e-149	0.465542	0.557	0.448	4.59343e-145	3
Mrps34	2.52304e-148	0.447942	0.576	0.465	4.4065e-144	3
Rab11a	3.31944e-147	0.446563	0.481	0.359	5.79741e-143	3
Gabarapl2	1.24568e-145	0.435078	0.613	0.53	2.17557e-141	3
Ndufs2	3.2907e-145	0.379176	0.759	0.707	5.7472e-141	3
Psmb6	2.20042e-144	0.394385	0.705	0.633	3.84303e-140	3
Snapc5	8.52314e-144	0.434641	0.431	0.304	1.48857e-139	3
Myl12b	1.55332e-143	0.403347	0.661	0.58	2.71288e-139	3
Rnf187	1.04704e-142	0.440517	0.527	0.416	1.82866e-138	3
Dao	1.36226e-142	0.439073	0.678	0.59	2.37919e-138	3
Idh3a	2.80612e-142	0.451569	0.479	0.358	4.90089e-138	3
Srp9	3.60912e-142	0.403585	0.677	0.611	6.30333e-138	3
Erh	5.22564e-142	0.433899	0.576	0.474	9.12659e-138	3
Ndufv1	2.4753e-141	0.384924	0.703	0.63	4.32312e-137	3
Mrps16	1.34092e-139	0.437742	0.561	0.455	2.34192e-135	3
Gnas	1.22327e-138	0.329057	0.811	0.776	2.13645e-134	3
Vdac3	4.30692e-138	0.437202	0.573	0.475	7.52204e-134	3
Mrps25	7.22847e-138	0.417215	0.399	0.274	1.26245e-133	3
Tmem160	2.53293e-137	0.449184	0.494	0.38	4.42376e-133	3
Mgst3	3.30259e-137	0.419633	0.6	0.503	5.76798e-133	3
Nit2	6.63965e-137	0.44423	0.588	0.493	1.15961e-132	3
Nedd8	1.37662e-136	0.347269	0.769	0.729	2.40427e-132	3
Adk	1.56012e-136	0.43694	0.494	0.38	2.72475e-132	3
Auh	8.56847e-136	0.431027	0.476	0.359	1.49648e-131	3
Sub1	1.31997e-135	0.348724	0.626	0.528	2.30532e-131	3
Tgm2	1.45529e-135	0.456586	0.324	0.203	2.54167e-131	3
Khk	3.23751e-135	0.26593	0.888	0.841	5.65431e-131	3
Mrps18c	3.91505e-135	0.424295	0.481	0.363	6.83763e-131	3
Ndufa10	1.19481e-134	0.394884	0.745	0.691	2.08674e-130	3
Nol7	1.65647e-134	0.431113	0.588	0.498	2.89302e-130	3
Uba52	1.04988e-133	0.42243	0.597	0.503	1.83361e-129	3
Ugp2	1.82829e-131	0.435412	0.534	0.426	3.19311e-127	3
Psmb5	2.45263e-131	0.334708	0.753	0.705	4.28352e-127	3
Ndufs4	4.96889e-131	0.418032	0.644	0.57	8.67817e-127	3
Rab3ip	8.76599e-131	0.422792	0.637	0.561	1.53098e-126	3
Mrps24	8.83609e-131	0.386352	0.701	0.646	1.54322e-126	3
Taf10	8.19938e-130	0.393842	0.664	0.593	1.43202e-125	3
Mrps35	9.52387e-130	0.439219	0.441	0.323	1.66334e-125	3
Arpc3	1.58262e-129	0.33505	0.656	0.57	2.76405e-125	3
Hacl1	2.50413e-129	0.375556	0.265	0.154	4.37346e-125	3
Psmd6	4.11046e-129	0.438149	0.533	0.431	7.17892e-125	3
Rnf7	4.30361e-129	0.414872	0.556	0.46	7.51625e-125	3
Sfxn1	9.28708e-129	0.404524	0.718	0.657	1.62199e-124	3
Anp32a	1.85715e-128	0.447166	0.523	0.417	3.24351e-124	3
Rexo2	7.19634e-128	0.428717	0.52	0.412	1.25684e-123	3
Mrpl52	7.32247e-128	0.400102	0.634	0.55	1.27887e-123	3
Drap1	1.095e-127	0.428865	0.577	0.488	1.91242e-123	3
0610012G03Rik	6.94498e-127	0.399275	0.656	0.587	1.21294e-122	3
Cryz	6.82616e-126	0.36881	0.712	0.647	1.19219e-121	3
Dera	1.6863e-125	0.423455	0.402	0.284	2.94513e-121	3
Mrps33	3.50179e-125	0.389497	0.603	0.515	6.11587e-121	3
Fkbp3	7.82427e-125	0.424633	0.513	0.405	1.36651e-120	3
Scoc	1.38127e-124	0.432735	0.471	0.36	2.41239e-120	3
Spsb4	6.33446e-124	0.396482	0.326	0.21	1.10631e-119	3
Fuom	4.34792e-123	0.420966	0.515	0.407	7.59364e-119	3
Prdx3	1.05134e-122	0.410831	0.554	0.46	1.83617e-118	3
Pcbp1	6.92319e-122	0.434399	0.594	0.511	1.20913e-117	3
Got1	8.8863e-122	0.412924	0.377	0.26	1.55199e-117	3
Eif4g2	9.43472e-122	0.406598	0.705	0.648	1.64777e-117	3
Mrpl21	2.84787e-121	0.431025	0.485	0.377	4.97381e-117	3
Vapa	3.98428e-121	0.40846	0.549	0.455	6.95855e-117	3
Acat2	4.22441e-121	0.385057	0.356	0.24	7.37794e-117	3
Rpl22l1	2.9727e-120	0.357352	0.714	0.668	5.19182e-116	3
Psmb4	3.06299e-120	0.356457	0.692	0.63	5.34951e-116	3
Plscr2	2.11552e-119	0.337698	0.771	0.721	3.69476e-115	3
Prelid1	3.06953e-119	0.391603	0.654	0.584	5.36093e-115	3
Ube2e3	4.36535e-119	0.362508	0.319	0.206	7.62408e-115	3
Eif2s2	2.27429e-118	0.405917	0.664	0.599	3.97204e-114	3
Mrpl14	6.52111e-118	0.392515	0.637	0.559	1.13891e-113	3
Ghitm	8.86088e-118	0.399945	0.655	0.583	1.54755e-113	3
Csnk2b	1.50548e-117	0.405483	0.562	0.468	2.62933e-113	3
Amdhd2	1.92652e-117	0.401398	0.365	0.25	3.36467e-113	3
Vps35	4.01023e-117	0.430536	0.403	0.29	7.00387e-113	3
Ube2s	2.2468e-116	0.363942	0.538	0.436	3.92403e-112	3
Coq7	6.16134e-116	0.376582	0.398	0.283	1.07608e-111	3
Tbca	1.06197e-115	0.375668	0.682	0.62	1.85474e-111	3
Fkbp1a	1.13853e-114	0.408299	0.536	0.438	1.98844e-110	3
Psmb3	5.79747e-114	0.359547	0.667	0.596	1.01253e-109	3
Dnajc15	7.81574e-114	0.384548	0.566	0.474	1.36502e-109	3
Morn2	9.23446e-114	0.373561	0.433	0.321	1.6128e-109	3
Pter	2.31025e-113	0.36357	0.771	0.725	4.03485e-109	3
2210016L21Rik	1.18006e-112	0.39685	0.342	0.23	2.06098e-108	3
Ndufa7	1.71134e-112	0.290858	0.836	0.824	2.98885e-108	3
Eid1	2.11433e-112	0.363341	0.308	0.198	3.69268e-108	3
Ywhaq	2.9452e-112	0.380997	0.531	0.432	5.1438e-108	3
Cnn3	4.50674e-112	0.406124	0.374	0.265	7.87102e-108	3
Rab14	4.55611e-112	0.406237	0.622	0.562	7.95725e-108	3
Ube2m	8.96156e-112	0.390342	0.599	0.523	1.56514e-107	3
Tcea3	1.03734e-111	0.397463	0.595	0.508	1.81171e-107	3
Psmc5	1.28641e-111	0.39352	0.532	0.437	2.24672e-107	3
Cetn2	3.02535e-111	0.391037	0.422	0.312	5.28377e-107	3
Snrpe	9.75395e-111	0.375305	0.634	0.56	1.70353e-106	3
Mrpl11	1.14432e-110	0.382902	0.453	0.346	1.99855e-106	3
Clpp	1.30495e-110	0.383384	0.498	0.393	2.27909e-106	3
Gadd45gip1	1.01558e-109	0.404547	0.516	0.416	1.77371e-105	3
Kxd1	1.75064e-109	0.415437	0.482	0.381	3.0575e-105	3
Cks2	1.28227e-108	0.374013	0.563	0.471	2.23948e-104	3
Psma2	1.46208e-108	0.362608	0.647	0.582	2.55353e-104	3
Dnaja1	4.43238e-108	0.265324	0.887	0.878	7.74115e-104	3
Zmat2	9.45896e-108	0.410981	0.449	0.345	1.65201e-103	3
Fmo2	2.14704e-107	0.393852	0.581	0.491	3.74981e-103	3
Sdha	3.15361e-107	0.386718	0.676	0.619	5.50777e-103	3
Slc25a39	3.35446e-106	0.298026	0.792	0.755	5.85856e-102	3
Pdha1	4.1241e-106	0.398402	0.597	0.518	7.20274e-102	3
Tomm7	7.13144e-106	0.311248	0.765	0.733	1.24551e-101	3
Psmb2	2.40322e-105	0.36879	0.544	0.454	4.19723e-101	3
Ccnd1	5.38752e-105	0.408199	0.323	0.21	9.4093e-101	3
0610009B22Rik	1.83999e-104	0.377929	0.448	0.342	3.21354e-100	3
Gtf2h5	1.1307e-103	0.384648	0.612	0.543	1.97476e-99	3
Wasl	3.49565e-103	0.417955	0.426	0.325	6.10515e-99	3
Cib1	3.60814e-103	0.338195	0.692	0.632	6.30161e-99	3
Aurkaip1	5.72034e-103	0.361839	0.585	0.502	9.99058e-99	3
Dnaja2	6.43745e-103	0.406515	0.546	0.463	1.1243e-98	3
Chchd3	2.29426e-102	0.38274	0.519	0.428	4.00693e-98	3
Mrps12	3.57997e-102	0.381786	0.519	0.427	6.25241e-98	3
Cwc15	2.69436e-101	0.384003	0.479	0.381	4.7057e-97	3
Eef1g	2.74727e-101	0.34149	0.684	0.629	4.79811e-97	3
Sec61b	5.51319e-101	0.318596	0.693	0.64	9.62879e-97	3
Sumo3	7.88566e-101	0.396498	0.429	0.328	1.37723e-96	3
Sri	1.48745e-100	0.370302	0.513	0.418	2.59783e-96	3
Mrpl18	1.83105e-100	0.366307	0.607	0.537	3.19792e-96	3
Pfdn6	2.58792e-100	0.39042	0.473	0.372	4.51981e-96	3
Etfa	2.90124e-100	0.31544	0.708	0.648	5.06702e-96	3
2210016F16Rik	3.69728e-100	0.352528	0.321	0.217	6.4573e-96	3
Gsta3	3.66766e-99	0.346743	0.637	0.55	6.40557e-95	3
Eif3m	5.38611e-99	0.37921	0.542	0.453	9.40685e-95	3
Hsd17b10	8.54402e-99	0.358031	0.615	0.543	1.49221e-94	3
Pdzd11	1.28374e-98	0.366893	0.342	0.238	2.24206e-94	3
Vti1b	1.99123e-98	0.356547	0.42	0.316	3.47769e-94	3
Crym	3.55627e-98	0.316971	0.254	0.157	6.21103e-94	3
Bzw1	4.41361e-98	0.405022	0.457	0.363	7.70836e-94	3
Hnrnpk	5.33253e-98	0.37281	0.616	0.553	9.31327e-94	3
Epn1	7.18267e-98	0.400473	0.474	0.378	1.25445e-93	3
Higd2a	9.50195e-98	0.325378	0.753	0.721	1.65952e-93	3
Dld	1.1747e-97	0.395818	0.517	0.431	2.05161e-93	3
Sucla2	1.90992e-97	0.384237	0.505	0.419	3.33567e-93	3
Rab1a	2.10741e-97	0.428637	0.501	0.409	3.68059e-93	3
Cuedc2	3.96609e-97	0.340315	0.291	0.19	6.92678e-93	3
Tbcb	4.95467e-97	0.368424	0.504	0.411	8.65333e-93	3
Stx7	8.13209e-97	0.384904	0.473	0.376	1.42027e-92	3
Pin4	1.21867e-96	0.382862	0.451	0.351	2.12841e-92	3
Dynlrb1	2.00291e-96	0.354333	0.592	0.516	3.49809e-92	3
Eif1b	2.76024e-96	0.395225	0.489	0.401	4.82076e-92	3
Hook2	1.00956e-95	0.346449	0.268	0.171	1.76319e-91	3
Tonsl	2.82481e-95	0.362436	0.439	0.339	4.93352e-91	3
Apoo	3.2842e-95	0.336751	0.336	0.234	5.73586e-91	3
Capzb	2.70871e-94	0.348839	0.454	0.352	4.73076e-90	3
Ift20	2.90386e-93	0.383877	0.498	0.413	5.07159e-89	3
Vegfb	3.02031e-93	0.341098	0.313	0.212	5.27497e-89	3
D10Jhu81e	3.59086e-93	0.399142	0.433	0.335	6.27144e-89	3
Ankrd13c	5.4332e-93	0.396241	0.566	0.485	9.48908e-89	3
Gpd1	6.59297e-93	0.377362	0.458	0.361	1.15146e-88	3
Gpi1	1.14199e-92	0.373806	0.62	0.55	1.99449e-88	3
Tax1bp1	2.01957e-92	0.39295	0.65	0.608	3.52718e-88	3
Tmem126a	2.60779e-92	0.346779	0.565	0.486	4.5545e-88	3
Twf1	6.22748e-92	0.393828	0.411	0.314	1.08763e-87	3
Polr1d	8.55626e-92	0.335294	0.657	0.611	1.49435e-87	3
Cbs	8.70245e-91	0.374624	0.416	0.317	1.51988e-86	3
Hmgn1	1.24162e-90	0.316689	0.669	0.613	2.16849e-86	3
Psmb1	1.50391e-90	0.306565	0.684	0.639	2.62658e-86	3
Ost4	3.19791e-90	0.300415	0.732	0.704	5.58515e-86	3
Cyb5b	5.84658e-90	0.383578	0.559	0.483	1.02111e-85	3
Gas2	1.58291e-89	0.331564	0.677	0.618	2.76456e-85	3
Bcas2	1.60782e-89	0.356259	0.416	0.319	2.80806e-85	3
Med29	2.04239e-89	0.352835	0.388	0.29	3.56704e-85	3
Hgd	2.92868e-89	0.32423	0.65	0.585	5.11494e-85	3
Fam162a	3.21528e-89	0.362887	0.449	0.355	5.61548e-85	3
Dap	3.61857e-88	0.331176	0.289	0.192	6.31983e-84	3
Trappc2l	6.43662e-88	0.365506	0.518	0.435	1.12416e-83	3
Rab2a	7.27417e-88	0.36659	0.575	0.515	1.27043e-83	3
Ubxn1	1.02698e-87	0.34548	0.607	0.544	1.79363e-83	3
Endog	1.19323e-87	0.34025	0.385	0.288	2.08397e-83	3
Dctn3	2.37201e-87	0.345323	0.571	0.498	4.14272e-83	3
Mthfsl	3.06017e-87	0.317776	0.314	0.217	5.34459e-83	3
Cct8	4.10335e-87	0.377723	0.518	0.435	7.16651e-83	3
Cltb	5.99354e-87	0.36311	0.476	0.389	1.04677e-82	3
Pts	6.44457e-87	0.35449	0.413	0.318	1.12554e-82	3
Uqcrc2	2.19371e-86	0.31654	0.709	0.667	3.83131e-82	3
Ppa1	3.50611e-86	0.321921	0.279	0.186	6.12341e-82	3
Tst	5.22145e-86	0.343334	0.565	0.483	9.11927e-82	3
Cox19	5.4722e-86	0.360594	0.418	0.325	9.5572e-82	3
Hras	9.29259e-86	0.345559	0.517	0.433	1.62295e-81	3
Urod	1.40788e-85	0.316095	0.276	0.183	2.45887e-81	3
Wdr61	1.46285e-85	0.342789	0.372	0.274	2.55486e-81	3
Cfl2	2.46825e-85	0.364319	0.461	0.372	4.31081e-81	3
Slirp	7.96691e-85	0.344405	0.569	0.49	1.39142e-80	3
Alad	1.36619e-84	0.375479	0.426	0.333	2.38605e-80	3
Hspd1	1.38732e-84	0.260807	0.837	0.822	2.42296e-80	3
Stx8	2.31069e-84	0.31576	0.306	0.211	4.03562e-80	3
Dleu7	2.66686e-84	0.326501	0.422	0.328	4.65768e-80	3
Arpc1a	2.81002e-84	0.35694	0.423	0.333	4.90769e-80	3
Gsr	4.55052e-84	0.327294	0.577	0.504	7.94748e-80	3
Pdap1	6.67302e-84	0.37641	0.478	0.392	1.16544e-79	3
Psma4	1.09566e-83	0.316526	0.704	0.666	1.91357e-79	3
Bola2	1.23909e-83	0.349474	0.489	0.4	2.16407e-79	3
Mrpl17	1.52259e-83	0.350633	0.492	0.409	2.65921e-79	3
Mrpl41	2.97376e-83	0.338317	0.413	0.316	5.19367e-79	3
Sf3b5	3.63811e-83	0.353974	0.483	0.396	6.35396e-79	3
Galk1	3.95677e-83	0.343808	0.331	0.236	6.9105e-79	3
Ppdpf	4.81627e-83	0.338612	0.53	0.448	8.41162e-79	3
Abracl	7.66206e-83	0.326391	0.538	0.456	1.33818e-78	3
Xpnpep1	1.3526e-82	0.341448	0.331	0.237	2.36232e-78	3
Dtnbp1	1.60839e-82	0.356101	0.4	0.306	2.80905e-78	3
Lactb2	1.67679e-82	0.30307	0.744	0.706	2.92852e-78	3
Asna1	3.58884e-82	0.337454	0.289	0.197	6.26792e-78	3
Cfap36	2.20388e-81	0.312613	0.319	0.224	3.84908e-77	3
Bnip3	2.28619e-81	0.34931	0.422	0.332	3.99283e-77	3
Cacybp	2.87669e-81	0.354482	0.473	0.388	5.02414e-77	3
Ndufa3	3.00131e-81	0.266452	0.811	0.796	5.24179e-77	3
Snrnp27	3.11121e-81	0.35616	0.444	0.354	5.43372e-77	3
Atp6v1b2	3.96042e-81	0.382064	0.502	0.416	6.91688e-77	3
Trappc3	9.07872e-81	0.330766	0.333	0.24	1.5856e-76	3
Gm11808	3.16056e-80	0.319242	0.434	0.34	5.51992e-76	3
Dph3	5.16729e-80	0.339978	0.506	0.421	9.02467e-76	3
Mrpl35	5.86945e-80	0.340585	0.464	0.38	1.0251e-75	3
Polr2f	6.02288e-80	0.35293	0.578	0.511	1.0519e-75	3
Vamp8	1.79575e-79	0.270627	0.755	0.733	3.13628e-75	3
Ehd1	3.01503e-79	0.363821	0.402	0.311	5.26576e-75	3
Gm42418	6.76393e-79	0.265719	0.99	0.99	1.18132e-74	3
Ggact	7.00031e-79	0.324042	0.31	0.218	1.2226e-74	3
Bnip3l	2.14558e-78	0.371697	0.464	0.379	3.74725e-74	3
Psmb7	2.85231e-78	0.323281	0.538	0.457	4.98156e-74	3
Btf3l4	3.56184e-78	0.34921	0.445	0.358	6.22075e-74	3
Chchd1	4.61591e-78	0.347043	0.505	0.422	8.06169e-74	3
Spag9	6.03057e-78	0.403778	0.512	0.435	1.05324e-73	3
Tceb1	1.02422e-77	0.339331	0.535	0.463	1.7888e-73	3
Chmp3	1.34629e-77	0.334778	0.422	0.333	2.3513e-73	3
1810043H04Rik	1.37375e-77	0.349083	0.514	0.436	2.39925e-73	3
Cdc37	1.4792e-77	0.333761	0.422	0.334	2.58342e-73	3
Thap4	1.70378e-77	0.319724	0.263	0.177	2.97566e-73	3
Chmp5	5.81134e-77	0.325104	0.483	0.402	1.01495e-72	3
Ufc1	6.07639e-77	0.326347	0.57	0.505	1.06124e-72	3
Eif1ax	3.52178e-76	0.326895	0.436	0.347	6.15079e-72	3
Glrx2	5.49797e-76	0.336089	0.4	0.311	9.60221e-72	3
Cetn3	6.62607e-76	0.302016	0.34	0.247	1.15724e-71	3
Pepd	1.50746e-75	0.29894	0.648	0.594	2.63278e-71	3
Mrpl48	2.00428e-75	0.319583	0.341	0.249	3.50048e-71	3
Eif3c	2.5402e-75	0.400977	0.492	0.419	4.43645e-71	3
Mvb12a	2.94987e-75	0.320565	0.328	0.238	5.15194e-71	3
Map2k2	1.01022e-74	0.336243	0.563	0.496	1.76435e-70	3
2310036O22Rik	1.59881e-74	0.32652	0.583	0.525	2.79232e-70	3
Txndc9	2.51388e-74	0.318008	0.395	0.305	4.39049e-70	3
Adck3	1.8838e-73	0.3698	0.381	0.295	3.29005e-69	3
Emc2	1.96035e-73	0.302301	0.341	0.25	3.42375e-69	3
Hnrnpf	4.07083e-73	0.303446	0.643	0.598	7.10971e-69	3
Mpst	5.48133e-73	0.323754	0.397	0.307	9.57314e-69	3
Ninj1	1.30374e-72	0.327845	0.57	0.505	2.27698e-68	3
Mrpl22	1.35033e-72	0.320745	0.38	0.292	2.35834e-68	3
Cox20	1.4765e-72	0.307175	0.623	0.573	2.57871e-68	3
Paip2	2.29222e-72	0.321856	0.584	0.522	4.00336e-68	3
Wbp2	2.93394e-72	0.335882	0.425	0.338	5.12413e-68	3
Psmd8	4.03268e-72	0.320174	0.574	0.516	7.04307e-68	3
Pop5	5.89102e-72	0.305592	0.595	0.537	1.02887e-67	3
Aprt	7.03403e-72	0.311349	0.614	0.552	1.22849e-67	3
Uqcrc1	2.80126e-71	0.309432	0.692	0.656	4.89239e-67	3
Pnp	4.93693e-71	0.318711	0.524	0.456	8.62234e-67	3
Commd6	5.51508e-71	0.317618	0.465	0.384	9.63208e-67	3
Metap2	5.96373e-71	0.337319	0.509	0.438	1.04157e-66	3
Anapc13	1.37539e-70	0.281345	0.723	0.683	2.40211e-66	3
Gtf3a	2.54369e-70	0.292292	0.327	0.239	4.44256e-66	3
Immt	7.25684e-70	0.336632	0.571	0.517	1.26741e-65	3
Thnsl2	1.32414e-69	0.343203	0.465	0.387	2.3126e-65	3
Mrpl27	1.44976e-69	0.313636	0.421	0.335	2.532e-65	3
Churc1	2.39506e-69	0.326272	0.414	0.332	4.18298e-65	3
Chmp6	2.73424e-69	0.31629	0.371	0.284	4.77535e-65	3
Ncl	7.63588e-69	0.352622	0.575	0.521	1.33361e-64	3
Polr2m	1.21769e-68	0.299142	0.411	0.325	2.1267e-64	3
Morf4l1	1.46124e-68	0.31227	0.584	0.528	2.55206e-64	3
Tstd1	2.61047e-68	0.326502	0.361	0.274	4.55918e-64	3
Cct5	6.63627e-68	0.333553	0.53	0.464	1.15902e-63	3
Ttc32	9.59142e-68	0.295135	0.285	0.202	1.67514e-63	3
Bckdha	1.42385e-67	0.330824	0.555	0.488	2.48675e-63	3
Dpy30	1.62167e-67	0.307941	0.392	0.307	2.83226e-63	3
Psmc3	3.45223e-67	0.316716	0.514	0.447	6.02931e-63	3
Pgls	3.61685e-67	0.306007	0.585	0.526	6.31683e-63	3
Polr2j	6.60905e-67	0.291451	0.529	0.458	1.15427e-62	3
Mff	7.62795e-67	0.322187	0.388	0.306	1.33222e-62	3
Atp6v1c1	1.17658e-66	0.303035	0.351	0.268	2.05489e-62	3
Naa20	1.37348e-66	0.30159	0.344	0.259	2.39878e-62	3
Cct2	2.51852e-66	0.301173	0.512	0.442	4.39859e-62	3
Rnaseh2c	2.69845e-66	0.321173	0.468	0.391	4.71284e-62	3
Tcea1	2.87876e-66	0.290094	0.303	0.218	5.02776e-62	3
[truncated: 6,504 more rows]
