# Supplementary material for: Mrc1+ macrophage-derived IGF1 mitigates crystal nephropathy by promoting renal tubule cell proliferation via the AKT/Rb signaling pathway
Source: Theranostics. 2024 Feb 17;14(4):1764–80. doi: 10.7150/thno.89174 (PMC10879870; doi:10.7150/thno.89174)
Supplement: Supplementary file 3 — Supplementary table 2. [file thnov14p1764s3.xlsx]

## Sheet: Table S2  DEGs of 6 sub-cluster
Table S2: DEGs of 6 sub-clusters of myeloid cells generated by Findallmarkers
gene	p_val	avg_log2FC	pct.1	pct.2	p_val_adj	cluster
Lyz2	5.88679267583502e-221	2.91224027663091	0.997	0.611	1.02812834083459e-216	0
Cebpb	3.05998521002332e-187	2.17350939880074	0.968	0.458	5.34426416930573e-183	0
Ifitm3	9.48732241766397e-182	1.99664326003845	0.984	0.618	1.65696086024501e-177	0
Plac8	1.13610499817243e-168	2.30984989466934	0.919	0.327	1.98420737930815e-164	0
S100a4	1.23152730443938e-150	1.83587377847267	0.915	0.281	2.15086243720338e-146	0
Ms4a6c	4.45904300692527e-143	1.74057128813866	0.905	0.388	7.78771861159499e-139	0
Chil3	1.36498403769927e-142	3.45065522499234	0.5	0.01	2.38394462184177e-138	0
Clec4a3	6.78668656759032e-130	1.58925262528547	0.774	0.216	1.18529480902965e-125	0
Ms4a4c	4.16960412890877e-129	1.76480061713101	0.696	0.146	7.28221361113916e-125	0
Gngt2	7.60466846861662e-125	2.00281897348174	0.829	0.335	1.32815534804389e-120	0
Nr4a1	9.86104663413365e-125	1.56774849268912	0.813	0.273	1.72223179465144e-120	0
Smpdl3a	6.9668220261982e-115	1.56434275869495	0.813	0.361	1.21675546687552e-110	0
Sirpb1c	3.15943261969442e-110	1.25134363259796	0.527	0.062	5.51794907029631e-106	0
H3f3a	1.03672973772039e-108	0.984841510796631	0.978	0.919	1.81064848692866e-104	0
Hp	9.31843375141051e-108	1.1180657780282	0.66	0.122	1.62746445468384e-103	0
Lgals3	5.29608431757255e-107	1.32422951334187	0.925	0.506	9.24961126064045e-103	0
Samhd1	1.90943876614218e-102	1.31034102611189	0.831	0.373	3.33483480506731e-98	0
Lrp1	6.3173085354419e-98	1.24550541886648	0.533	0.09	1.10331793571493e-93	0
Ifitm2	9.49740141516306e-96	1.01061399272787	0.967	0.623	1.65872115715823e-91	0
Clec4a1	1.19391454518166e-94	1.15436441002401	0.628	0.151	2.08517175315976e-90	0
Ccr2	3.30852829876932e-94	1.51116088578314	0.749	0.3	5.77834467380061e-90	0
Tmsb10	1.84024471634567e-92	1.1262590294718	0.941	0.533	3.2139873970977e-88	0
Ly6e	5.45663059159064e-92	1.04125692960332	0.974	0.631	9.53000532821306e-88	0
Fn1	9.13697123230732e-92	1.43732651761985	0.458	0.056	1.59577202572247e-87	0
Adgre5	6.97428468893892e-87	1.19704845119391	0.692	0.238	1.21805882092318e-82	0
Ms4a6b	7.57519307479734e-83	1.30663672350639	0.696	0.258	1.32300747051336e-78	0
Cybb	1.11863831502973e-82	1.09701521036207	0.925	0.556	1.95370181719943e-78	0
Ifitm6	2.14715879692517e-81	1.15207486794321	0.487	0.094	3.75001283882981e-77	0
Nfil3	1.34759414287728e-79	1.05461676873631	0.491	0.103	2.35357317053518e-75	0
Tnfrsf1b	4.41823867793436e-78	1.0777792542023	0.467	0.088	7.71645385101236e-74	0
Ifngr1	2.71350020809497e-77	1.10632391604976	0.798	0.387	4.73912811343786e-73	0
F13a1	1.47415412375343e-76	1.04971348302266	0.405	0.051	2.57461017713537e-72	0
Gsr	2.13717698661515e-74	0.800721614351947	0.755	0.329	3.73257960712335e-70	0
Ccl9	2.82203740006351e-74	0.947109633718465	0.695	0.232	4.92868831921093e-70	0
Emilin2	3.39656803771465e-74	1.04567100207768	0.497	0.111	5.93210607786864e-70	0
Lst1	1.84890690197998e-72	0.871610603292791	0.892	0.508	3.22911590430803e-68	0
Nupr1	5.37696489175372e-72	1.15811968726889	0.45	0.091	9.39086918344787e-68	0
Klf13	7.78885928068824e-72	1.03861629921699	0.722	0.322	1.3603242733722e-67	0
Ifi27l2a	1.38312869725216e-71	1.34281618501261	0.849	0.552	2.41563426975089e-67	0
Msrb1	5.87006478930602e-71	0.401189550318279	0.912	0.552	1.0252068154523e-66	0
S100a6	8.3278893491959e-71	0.747952672946016	0.925	0.552	1.45446587483706e-66	0
Metrnl	1.37752649313274e-70	1.07785407316001	0.725	0.318	2.40585002025633e-66	0
Klf4	2.9041339871249e-70	1.33156991772348	0.644	0.257	5.07207000851365e-66	0
Ptpn1	2.84208568161923e-69	1.07519008155886	0.746	0.376	4.96370264294799e-65	0
Coro1a	1.36480125083716e-67	0.856791387529637	0.961	0.797	2.38362538458711e-63	0
Vim	3.9024334384191e-66	1.01034192934083	0.853	0.461	6.81560000019896e-62	0
Rras	1.46749346342083e-64	1.02119647366907	0.464	0.122	2.56297733386448e-60	0
Plaur	2.41024497935484e-64	0.88985863353135	0.46	0.104	4.20949285644322e-60	0
Cytip	8.49784012239346e-64	0.994703172451438	0.735	0.359	1.48414777737602e-59	0
Mgst1	1.8702242628848e-63	1.0477332053381	0.524	0.161	3.2663466751283e-59	0
Igsf6	5.49862378248454e-63	0.834474821388497	0.549	0.162	9.60334643610926e-59	0
Ahnak	5.68612066092728e-63	1.0688466118919	0.715	0.318	9.93080973430949e-59	0
Cdkn1a	9.84626822046104e-63	1.09581474816556	0.615	0.228	1.71965074470352e-58	0
Treml4	8.94699523006447e-62	1.03927367111311	0.259	0.013	1.56259271693076e-57	0
Shfm1	6.96993127618486e-61	0.739261346993341	0.928	0.767	1.21729849738569e-56	0
Crip1	4.13801008258804e-59	0.937982790714734	0.889	0.564	7.22703460924002e-55	0
Ceacam1	8.95832054570976e-59	1.11478647591069	0.349	0.059	1.56457068330821e-54	0
Flna	1.32736309378731e-58	0.933601834952292	0.612	0.245	2.31823964329953e-54	0
Klra2	2.18704019476529e-58	0.867787118124068	0.425	0.097	3.81966570015758e-54	0
Psap	2.90491687434998e-58	0.680774666298317	0.973	0.798	5.07343732105225e-54	0
Alox5ap	5.24790211884542e-58	0.810462661060931	0.908	0.662	9.16546105056353e-54	0
Ncf2	1.52333934429622e-57	0.703839083207231	0.749	0.361	2.66051216481335e-53	0
Il17ra	2.74830263557978e-57	0.864917911806849	0.49	0.146	4.79991055304008e-53	0
Ccl6	8.33829003409752e-57	0.35010385473539	0.836	0.428	1.45628235445513e-52	0
Emp3	2.44204434688277e-56	0.823224172281973	0.906	0.548	4.26503045183075e-52	0
Fcer1g	8.04719257262743e-56	0.659365903715502	0.99	0.939	1.40544218280938e-51	0
Rap1b	1.65429807281416e-55	0.91541664152071	0.821	0.52	2.88923158416994e-51	0
Sat1	3.86238090579678e-55	0.9655336132306	0.902	0.666	6.74564825197408e-51	0
Adgre4	4.16158462383209e-55	0.810542688392435	0.252	0.018	7.26820754552275e-51	0
Itgal	2.29717014805064e-54	1.06563940194343	0.47	0.142	4.01200766357045e-50	0
C3	7.09550822921819e-54	0.762772587911876	0.301	0.039	1.23923051223296e-49	0
Gda	7.38098581500824e-54	0.634264552227477	0.52	0.164	1.28908917259119e-49	0
Gpr141	3.34804731019421e-53	0.753705365051628	0.297	0.04	5.8473646272542e-49	0
Anxa2	8.03333899181331e-53	0.723705542632332	0.787	0.4	1.40302265492019e-48	0
Cdc42ep2	1.91595779259972e-52	0.743209923906364	0.264	0.028	3.3462202847754e-48	0
Hck	4.67877897792651e-52	0.836468036046342	0.602	0.249	8.17148748494865e-48	0
Ace	5.82821555612913e-52	1.16359963235814	0.287	0.04	1.01789784687795e-47	0
Tgfb1	2.47290105154613e-51	0.902443484489346	0.687	0.351	4.31892168652531e-47	0
Hopx	4.07473911718784e-50	0.747723603249588	0.267	0.032	7.11653186816857e-46	0
Arpc1b	4.48344009771351e-50	0.712604154790272	0.952	0.801	7.83032813065664e-46	0
Pou2f2	1.05065192979908e-49	1.04721822279639	0.692	0.35	1.83496359539409e-45	0
Arhgdib	5.57043487484122e-48	0.68456963505228	0.918	0.675	9.7287645089102e-44	0
Ms4a6d	1.64737525356384e-47	0.918032235167688	0.447	0.141	2.87714088034924e-43	0
Cd300a	1.98399067722726e-47	0.786381255476508	0.647	0.31	3.46503971777741e-43	0
Thbs1	2.37117544384703e-47	0.995994867290753	0.278	0.041	4.14125791267884e-43	0
Bin2	8.79743952492514e-47	0.779294055480531	0.548	0.224	1.53647281302818e-42	0
Emb	1.12544354028086e-46	0.702521343363075	0.584	0.238	1.96558714310053e-42	0
Fam49a	5.98805559937918e-46	0.695747283429979	0.347	0.081	1.04581391043157e-41	0
Fam49b	8.65364054641915e-46	0.749384437954178	0.741	0.422	1.5113583214321e-41	0
Nadk	3.0950460728084e-45	0.737589195126375	0.585	0.261	5.40549796615988e-41	0
Camkk2	3.85384953195162e-45	0.822658560127434	0.326	0.075	6.7307482075535e-41	0
Ifi204	4.67889355576837e-45	0.76677854795563	0.447	0.144	8.17168759514945e-41	0
Ap1s2	4.81427071323484e-45	0.703158049188287	0.452	0.154	8.40812380066465e-41	0
Adssl1	7.00392373402081e-45	0.651835425110548	0.349	0.084	1.22323528014673e-40	0
Fgr	7.72416702616571e-45	0.791464384142029	0.477	0.172	1.34902577111984e-40	0
Cyba	2.17935104525488e-44	0.511950438698467	0.984	0.915	3.80623660053766e-40	0
Tgfbi	3.96941799585868e-44	0.726455591517772	0.654	0.306	6.93258852976718e-40	0
Rps27a	7.49410870858895e-44	0.44185717418176	0.98	0.979	1.30884608595506e-39	0
Ptprc	1.19699535471162e-43	0.68082910440635	0.901	0.67	2.09055238700384e-39	0
Add3	1.87360799124212e-43	0.784667337212247	0.439	0.159	3.27225635670437e-39	0
Ncf4	2.38532920912179e-43	0.741688663852364	0.536	0.224	4.16597746373121e-39	0
Tpt1	3.49344496941651e-43	0.338476132336543	0.999	0.992	6.10130163908594e-39	0
Tppp3	4.79099230688054e-43	0.780488061918949	0.329	0.074	8.36746806396687e-39	0
Tyrobp	6.64641066793915e-43	0.405276618577147	0.987	0.953	1.16079562315557e-38	0
Capg	1.04820594683232e-42	0.80201859021766	0.499	0.189	1.83069168614264e-38	0
Lamp1	2.04030920484472e-42	0.617287054739096	0.883	0.635	3.56340002626131e-38	0
Tln1	3.72201924337362e-42	0.741230297511495	0.814	0.543	6.50050660855204e-38	0
AI839979	6.25858629249114e-42	0.588665865786481	0.268	0.046	1.09306209598358e-37	0
Hes1	7.92868943446317e-42	0.936624500471016	0.293	0.063	1.38474560972899e-37	0
Cyp4f18	9.72945511576802e-42	0.680121653242562	0.522	0.206	1.69924933596889e-37	0
Rap1a	1.49778096431457e-41	0.748108276934322	0.79	0.515	2.6158744541754e-37	0
Cd44	2.5186084743573e-41	0.632153650906287	0.625	0.3	4.39874970046503e-37	0
Fyb	4.68884820204882e-41	0.722833137982359	0.839	0.527	8.18907338487827e-37	0
Abi3	5.86427231254253e-41	0.842503631260234	0.408	0.135	1.02419515938555e-36	0
AB124611	1.39645409453184e-40	0.638050191718874	0.467	0.174	2.43890707609986e-36	0
Plin2	1.91231519771985e-40	0.734137125634229	0.643	0.343	3.33985849281772e-36	0
Itga4	2.47865970852352e-40	0.771424318635668	0.558	0.242	4.32897918093633e-36	0
Tmem51	3.71101671126935e-40	0.719105599030157	0.363	0.108	6.48129068623193e-36	0
Csf1r	4.81576749098116e-40	0.565983611003504	0.761	0.386	8.41073792299859e-36	0
Atp2b1	9.43214116058021e-40	0.70386552031639	0.627	0.317	1.64732345369533e-35	0
Rpl18	1.50008945246376e-39	0.463249639383991	0.977	0.933	2.61990622872796e-35	0
Gpx1	2.84266273614436e-39	0.473887711491147	0.994	0.938	4.96471046867612e-35	0
Cdk2ap2	7.71239442830874e-39	0.607260150234041	0.793	0.516	1.34696968690412e-34	0
Diaph1	8.37743232994603e-39	0.760556949156145	0.517	0.226	1.46311855642507e-34	0
Rplp0	2.24791785245172e-38	0.468334657569212	0.974	0.922	3.92598852930692e-34	0
Camk2d	2.55758559363856e-38	0.656707963273233	0.388	0.131	4.46682323928975e-34	0
Atp1a3	8.32494209716165e-38	0.56292776864797	0.274	0.057	1.45395113726928e-33	0
Ly6c2	1.94301857943267e-37	0.743887700762885	0.473	0.172	3.39348194897915e-33	0
Mnda	6.22951711285652e-37	0.724610682313212	0.294	0.071	1.08798516376039e-32	0
Myo1g	1.00796323465297e-36	0.752676436532358	0.402	0.148	1.76040778932142e-32	0
Ctss	1.47943306791123e-36	0.431918157727861	0.974	0.774	2.58382985310696e-32	0
Lcp2	1.87439092801419e-36	0.642561188812461	0.408	0.146	3.27362375577678e-32	0
Soat1	1.94777802972599e-36	0.598618475928421	0.392	0.134	3.40179432891645e-32	0
Gm5150	3.91077531078187e-36	0.496592798060229	0.284	0.062	6.83016908028053e-32	0
Mrpl33	4.17759653352527e-36	0.518784240963448	0.83	0.581	7.29617234580188e-32	0
Stk10	8.08587678156739e-36	0.820009064139839	0.369	0.123	1.41219837990075e-31	0
Actg1	1.27535091115333e-35	0.451511981858031	0.988	0.928	2.2274003663293e-31	0
Napsa	1.78136263233511e-35	0.568167268591665	0.879	0.581	3.11114983737327e-31	0
Samsn1	4.16879161716442e-35	0.734282907244653	0.503	0.225	7.28079455937766e-31	0
Rps9	5.37652675271902e-35	0.423393592721304	0.987	0.986	9.39010397362377e-31	0
Btg1	7.30756043364834e-35	0.440129886844259	0.911	0.674	1.27626542973668e-30	0
Atf3	8.24835568169464e-35	0.470801594420974	0.827	0.523	1.44057531980797e-30	0
Rnf149	9.65631393651625e-35	0.458545813764949	0.648	0.346	1.68647522901256e-30	0
Eif3f	2.38800710228395e-34	0.561279964021184	0.89	0.677	4.17065440413892e-30	0
Ccdc109b	1.35541415457455e-33	0.612182279500133	0.448	0.182	2.36723082096446e-29	0
Npc2	1.43933376403082e-33	0.634387758162374	0.878	0.715	2.51379641887983e-29	0
Pkm	1.71800875600544e-33	0.603474392192206	0.722	0.445	3.0005022923635e-29	0
Plbd1	2.92046675692392e-33	0.573996046616488	0.729	0.434	5.10059519096762e-29	0
Plod3	4.35078612234558e-33	0.617349690372658	0.317	0.097	7.59864796267656e-29	0
Aprt	6.33912991312635e-33	0.701476706819974	0.64	0.396	1.10712903932752e-28	0
Rara	7.51852649743744e-33	0.565864039065738	0.403	0.154	1.31311065277745e-28	0
Pitpna	1.24932443018691e-32	0.628893682089184	0.774	0.532	2.18194511732145e-28	0
Fxyd5	1.34329151576218e-32	0.444375594603585	0.965	0.822	2.34605863227865e-28	0
BC028528	1.91073546588423e-32	0.582532612467873	0.486	0.219	3.3370994911668e-28	0
Irf5	1.95392713345583e-32	0.636291049283352	0.555	0.29	3.4125337385806e-28	0
Rassf4	1.96277793760473e-32	0.667625327883741	0.578	0.309	3.42799166802666e-28	0
Siva1	2.10267152491185e-32	0.547074042480351	0.409	0.159	3.67231581825855e-28	0
Mcemp1	2.42052780070126e-32	0.464378446863886	0.429	0.162	4.22745180392476e-28	0
Pyhin1	3.30399420756226e-32	0.762776983500713	0.376	0.145	5.77042588350749e-28	0
Tpd52	5.87863621190378e-32	0.508091741203167	0.768	0.523	1.026703814409E-27	0
Prkcd	9.33891960674321e-32	0.691974973139366	0.601	0.334	1.6310423093177e-27	0
Zeb2	1.78437707246751e-31	0.681578367230303	0.741	0.47	3.11641455706451e-27	0
Filip1l	2.56889380143678e-31	0.704042288034779	0.437	0.19	4.48657302420933e-27	0
Zbp1	5.56268230033937e-31	0.607139529832272	0.259	0.066	9.71522463754271e-27	0
Naaa	6.66250799251192e-31	0.509447611660714	0.398	0.152	1.16360702089221e-26	0
Lyn	8.27761798046236e-31	0.594583752634767	0.687	0.418	1.44568598028775e-26	0
Ccnd3	1.19533821285054e-30	0.615233869477717	0.602	0.327	2.08765818874348e-26	0
Tmpo	1.35022437282181e-30	0.616448506146998	0.412	0.175	2.35816686713329e-26	0
Tnfrsf1a	1.75790054233118e-30	0.561623609812945	0.549	0.279	3.07017329718141e-26	0
Itgb2	2.7352393574297e-30	0.705351692531825	0.635	0.371	4.77709553775097e-26	0
Anxa1	3.16170369815453e-30	0.535238156089629	0.474	0.21	5.52191550882689e-26	0
Fau	3.27497361157586e-30	0.31652933527837	0.988	0.99	5.71974141261724e-26	0
Rasgrp2	6.5581050348172e-30	0.661975188963354	0.385	0.149	1.14537304433082e-25	0
Klf3	1.05435163930345e-29	0.580730859235216	0.478	0.227	1.84142513804348e-25	0
Atp1b3	1.48910270853494e-29	0.637135114152949	0.488	0.238	2.60071788045628e-25	0
Rpl34	1.98306711982353e-29	0.348954186355737	0.97	0.948	3.4634267247718e-25	0
Pirb	2.68911684295859e-29	0.575598716890787	0.588	0.324	4.69654256622717e-25	0
Msn	3.36939708981805e-29	0.66518120689684	0.794	0.575	5.88465201736723e-25	0
Agpat4	3.66098944060619e-29	0.62440120920928	0.254	0.069	6.39391805801872e-25	0
Ltb4r1	9.59819637754725e-29	0.631695967542804	0.281	0.082	1.67632499733863e-24	0
Tkt	1.45216269370846e-28	0.591044541162054	0.79	0.559	2.53620214456183e-24	0
Nfe2l2	3.6112424729823e-28	0.609616413542971	0.622	0.358	6.30703497906358e-24	0
Shisa5	4.09550093796735e-28	0.548239258724785	0.674	0.423	7.15279238815998e-24	0
Arf5	4.8879194449354e-28	0.531484865535276	0.827	0.604	8.53675131057967e-24	0
Ywhaz	6.19226346758488e-28	0.563651520187194	0.742	0.519	1.0814788146137e-23	0
Capzb	6.42345910678746e-28	0.5172892950345	0.804	0.578	1.12185713300043e-23	0
Arpc2	6.93207201640956e-28	0.47423704683051	0.945	0.857	1.21068637766593e-23	0
Glud1	1.02006228868054e-27	0.573826578238572	0.643	0.415	1.78153878718056e-23	0
Myo1f	2.16638613762381e-27	0.573292790777099	0.412	0.176	3.78359338935998e-23	0
Ifi30	6.61165210606085e-27	0.403054457009817	0.847	0.585	1.15472504032353e-22	0
H2afz	7.88944023324851e-27	0.530333184183708	0.883	0.72	1.37789073673685e-22	0
Ikbkb	8.53664906185767e-27	0.630837269071968	0.522	0.282	1.49092575865344e-22	0
Pabpc1	1.75348651048601e-26	0.495240584755539	0.839	0.617	3.06246419056382e-22	0
Osm	1.89604100635755e-26	0.279292798621617	0.317	0.107	3.31143561760346e-22	0
Psma7	4.61846292036795e-26	0.511498518902037	0.834	0.656	8.06614549042263e-22	0
Kdm7a	5.28537778087274e-26	0.544447411527455	0.454	0.221	9.23091229429424e-22	0
Sowahc	7.2055700939474e-26	0.52655219054431	0.313	0.114	1.25845281690791e-21	0
Cd52	1.52008786603474e-25	0.349145635578942	0.977	0.909	2.65483345802967e-21	0
Fam96a	1.68844627280632e-25	0.484557923563188	0.542	0.308	2.94887141545624e-21	0
Acer3	1.83464314751258e-25	0.559830779144777	0.369	0.157	3.20420425713073e-21	0
Asap1	1.89361223915436e-25	0.511923009067722	0.353	0.145	3.30719377568308e-21	0
Rpl10	2.16207521352984e-25	0.329136488866667	0.981	0.941	3.77606436042986e-21	0
Id3	2.80960766134373e-25	0.765559450017829	0.331	0.135	4.90697978053683e-21	0
Cmtm7	3.94778046548468e-25	0.511464163660105	0.573	0.322	6.894798582969E-21	0
Nrros	4.30306555196623e-25	0.51184620675574	0.512	0.259	7.51530398650902e-21	0
Slfn2	4.37027958729251e-25	0.443277881041654	0.674	0.428	7.63269329920636e-21	0
Rpl9	4.80431812297928e-25	0.300266144516999	0.983	0.953	8.39074160178331e-21	0
Bach1	6.08933115408204e-25	0.520723297841129	0.414	0.193	1.06350168606043e-20	0
Spi1	6.77994945815813e-25	0.479078823214727	0.836	0.624	1.18411817286732e-20	0
Gyg	7.35165036900251e-25	0.490798127388923	0.269	0.091	1.28396573694629e-20	0
Fgd4	3.55946454990524e-24	0.429364695385929	0.262	0.084	6.2166048364095e-20	0
Pnp	3.74966564845911e-24	0.564058088214961	0.671	0.456	6.54879105503383e-20	0
Mpeg1	9.42295350382049e-24	0.459211475040815	0.677	0.403	1.64571882944225e-19	0
Arl5c	9.47893702491096e-24	0.472871989609088	0.28	0.097	1.6554963514007e-19	0
Degs1	1.07484598172376e-23	0.539708462200555	0.514	0.294	1.87721850708055e-19	0
Lrrc25	1.1182050889122e-23	0.448112913822234	0.366	0.155	1.95294518778516e-19	0
Calm1	1.33354729721692e-23	0.561798172130067	0.96	0.875	2.32904035458935e-19	0
Cd47	1.33607399181479e-23	0.442765194437808	0.793	0.547	2.33345322670453e-19	0
Rpl24	1.34752317937136e-23	0.329653824814369	0.971	0.924	2.35344923277208e-19	0
Pim1	1.42414415549179e-23	0.36812490285252	0.748	0.488	2.48726776756641e-19	0
Fam111a	1.45649788821865e-23	0.426025615289679	0.438	0.212	2.54377356177387e-19	0
S100a10	1.47539919616721e-23	0.581366342641503	0.707	0.482	2.57678469610603e-19	0
Socs3	1.71289086640477e-23	0.550663970749578	0.556	0.309	2.99156389817594e-19	0
Hacd4	2.15971397855261e-23	0.372641001020544	0.378	0.158	3.77194046354214e-19	0
Pla2g7	3.22416449891902e-23	0.345101175305699	0.427	0.193	5.63100329736206e-19	0
Itgam	4.483333536858E-23	0.467991794204793	0.39	0.173	7.8301420221225e-19	0
Pld4	4.67587507326197e-23	0.409104853637935	0.746	0.464	8.16641581545203e-19	0
Plekho2	5.35518071956878e-23	0.393459083948907	0.375	0.165	9.35282312672688e-19	0
Mafb	8.77603304327983e-23	0.409077528630683	0.532	0.279	1.53273417100882e-18	0
Cdc42ep3	1.13188087895309e-22	0.38879343221816	0.265	0.089	1.97682995509157e-18	0
Lilrb4a	1.37254538221582e-22	0.396492591990253	0.504	0.257	2.39715051003993e-18	0
Capza2	1.75342522529014e-22	0.469924677375068	0.787	0.579	3.06235715596923e-18	0
Rps14	5.87442946354593e-22	0.287732641561475	0.988	0.969	1.0259691058083e-17	0
Btf3	6.75112348832923e-22	0.382987248767987	0.922	0.786	1.1790837172367e-17	0
Rpl36al	2.51004147781798e-21	0.357777645256659	0.945	0.83	4.38378744100911e-17	0
Rbms1	3.12338374493565e-21	0.382441917922846	0.471	0.245	5.45498971053012e-17	0
Nfam1	3.43362158187282e-21	0.428149386534957	0.372	0.17	5.99682009274088e-17	0
Ifrd1	3.61293300187734e-21	0.510213988173671	0.307	0.127	6.30998748777877e-17	0
Gnb2l1	4.09303250530569e-21	0.315414125674743	0.98	0.903	7.1484812705164e-17	0
H3f3b	4.30120261855415e-21	0.305090057288077	0.984	0.943	7.51205037330483e-17	0
Mapkapk2	4.33070704366441e-21	0.549098566031606	0.503	0.301	7.56357985175989e-17	0
Slfn5	4.59413171144044e-21	0.569505245258386	0.291	0.116	8.02365103403073e-17	0
Sgk1	8.49658215773581e-21	0.521454887427297	0.301	0.125	1.48392807384856e-16	0
Clec4e	1.23558096884635e-20	0.382611068909282	0.256	0.089	2.15794216209014e-16	0
Ucp2	1.30169746893509e-20	0.424257727276009	0.856	0.669	2.27341462949514e-16	0
H2-D1	1.35871983077999e-20	0.417631265242168	0.991	0.928	2.37300418445725e-16	0
Apbb1ip	1.52670975871035e-20	0.466594264770297	0.579	0.358	2.66639859358762e-16	0
Rps16	1.78464882196445e-20	0.285592865046419	0.981	0.966	3.11688916756091e-16	0
Lpar6	1.98553550457362e-20	0.392888102955489	0.356	0.164	3.46773775873783e-16	0
Eno1	4.19993570155529e-20	0.427290309978847	0.569	0.361	7.33518770276631e-16	0
Irf7	4.51145323028336e-20	0.545932085558075	0.339	0.154	7.87925306668988e-16	0
Akap13	4.71794230129222e-20	0.428071131868678	0.614	0.396	8.23988622920685e-16	0
Ywhab	6.16690867352999e-20	0.484210872156556	0.646	0.437	1.07705059983201e-15	0
Rnpep	1.09221608430467e-19	0.415962233718997	0.408	0.211	1.90755539123811e-15	0
Eif3k	1.12261123595866e-19	0.422174560854969	0.824	0.633	1.9606405236018e-15	0
Stk24	1.14870293960437e-19	0.514616395780209	0.304	0.131	2.00620968401903e-15	0
Rhoa	1.76376406870334e-19	0.438558211636837	0.911	0.761	3.08041394599039e-15	0
Rps10	2.04324544059263e-19	0.254307027589891	0.98	0.969	3.56852816199502e-15	0
Ostf1	2.56897078147385e-19	0.300937771923046	0.764	0.548	4.48670746984407e-15	0
Rpl28	2.67392619377231e-19	0.26281181722636	0.981	0.951	4.67001209742333e-15	0
Snx20	2.80622036065569e-19	0.347601779467907	0.451	0.24	4.90106385988516e-15	0
AI607873	3.26338243433163e-19	0.41060131114051	0.445	0.232	5.6994974215602e-15	0
S100a13	3.27552645766447e-19	0.414054189219612	0.55	0.339	5.720706958311E-15	0
Eif3e	3.33205009241493e-19	0.416922152697331	0.69	0.475	5.81942548640267e-15	0
Crtc3	3.9470339143607e-19	0.49172413528647	0.311	0.143	6.89349473143097e-15	0
Ppp2r5a	4.35887835070652e-19	0.403611523853726	0.431	0.233	7.61278103950893e-15	0
Junb	4.71972040928711e-19	0.259461086389777	0.922	0.758	8.24299169481993e-15	0
Cmpk1	8.88391761734601e-19	0.483178262669509	0.561	0.354	1.55157621186948e-14	0
Fosl2	1.10113663266168e-18	0.418060243205869	0.277	0.114	1.92313512894363e-14	0
Plxnb2	1.62795066272362e-18	0.478420975411654	0.311	0.144	2.8432158324468e-14	0
Il6ra	1.75786223508408e-18	0.479637656225124	0.366	0.181	3.07010639357435e-14	0
Cdkn2d	1.78479023312882e-18	0.365296471030616	0.392	0.196	3.11713614215949e-14	0
Vsir	1.96706112021863e-18	0.354122536844015	0.524	0.301	3.43547224646184e-14	0
Gm2a	2.05043513761033e-18	0.362691125484479	0.807	0.593	3.58108496783644e-14	0
Pid1	2.47624614310573e-18	0.469088291262415	0.536	0.314	4.32476388893416e-14	0
Rac1	3.08888671275104e-18	0.406236877433297	0.736	0.56	5.39474064381969e-14	0
Rps23	5.50623580040682e-18	0.257849566523409	0.977	0.943	9.61664082541051e-14	0
Arpc3	5.76506836231783e-18	0.332665681679892	0.906	0.78	1.00686918947881e-13	0
Sp100	7.26338980216637e-18	0.452742345851369	0.437	0.242	1.26855102894836e-13	0
Svil	7.40082639226518e-18	0.336736073284067	0.313	0.141	1.29255432940911e-13	0
Xbp1	1.00276607932424e-17	0.485779232901704	0.605	0.409	1.75133095753978e-13	0
Aldh2	1.06843606334043e-17	0.396530621218241	0.764	0.57	1.86602358462407e-13	0
Ehbp1l1	1.12375039193002e-17	0.438411056552946	0.308	0.145	1.96263005950577e-13	0
Rhog	1.19171322410536e-17	0.331851482215548	0.584	0.378	2.08132714590001e-13	0
Fam105a	1.46722372172736e-17	0.427674381413434	0.522	0.31	2.56250622999683e-13	0
Rps19	1.85048855492181e-17	0.272841631674796	0.986	0.924	3.23187826117094e-13	0
Hip1	1.99681795496043e-17	0.518235958545395	0.267	0.113	3.4874425583384e-13	0
Cd244	2.12785749311001e-17	0.413626943721523	0.272	0.115	3.71630311171663e-13	0
Ptpre	2.22401228295531e-17	0.422347200154468	0.444	0.25	3.88423745218144e-13	0
Arpc5	2.91988238518121e-17	0.354545455539553	0.767	0.579	5.09957458571898e-13	0
Rpsa	3.0005295890287e-17	0.255881403835418	0.987	0.934	5.24042492723862e-13	0
Zyx	3.10050898349842e-17	0.364864155058274	0.605	0.398	5.41503893967998e-13	0
Gnb2	3.27567880241662e-17	0.378858288272407	0.847	0.704	5.72097302842063e-13	0
Prdx5	4.23474285396182e-17	0.261561184520222	0.952	0.835	7.39597839444431e-13	0
Mtpn	4.4772367586421e-17	0.480804983699942	0.566	0.375	7.81949399896843e-13	0
Trib1	5.26986260443838e-17	0.417170280409594	0.474	0.268	9.20381503865164e-13	0
Slc11a1	9.59428768716578e-17	0.38866041707643	0.336	0.157	1.6756423445635e-12	0
Pomp	1.11779474968676e-16	0.357406488663975	0.816	0.632	1.95222853032793e-12	0
1110008F13Rik	1.58022652629981e-16	0.375260841673601	0.631	0.444	2.75986562818262e-12	0
Plcg2	1.58216069825116e-16	0.398895165248607	0.269	0.118	2.76324365949565e-12	0
Bri3	1.66167718152095e-16	0.356326565134192	0.807	0.622	2.90211919752634e-12	0
Clec12a	1.74716544619215e-16	0.307768700033925	0.516	0.296	3.05142445177459e-12	0
Ppp2cb	1.92538542882945e-16	0.351775712778694	0.334	0.168	3.36268565145064e-12	0
Naca	2.04997799675012e-16	0.325128538086814	0.935	0.84	3.58028657132408e-12	0
Eif3h	2.24918006093149e-16	0.353382116298942	0.801	0.65	3.92819297641684e-12	0
AF251705	2.34717641053841e-16	0.516383076223145	0.604	0.414	4.09934360100533e-12	0
Myl12b	2.44138220713278e-16	0.312837995706375	0.829	0.666	4.2638740247574e-12	0
Tmem14c	2.68028619435925e-16	0.37743047514548	0.709	0.527	4.68111983844844e-12	0
Rbm3	3.20925824769344e-16	0.438662093642292	0.683	0.498	5.6049695295966e-12	0
Snrpb	3.21079751957752e-16	0.361663919872915	0.705	0.504	5.60765786794213e-12	0
Zfand5	3.46162427516026e-16	0.415120894106752	0.663	0.464	6.0457267965674e-12	0
Abracl	3.70968905308685e-16	0.372569200082162	0.664	0.479	6.47897193121618e-12	0
Map4k4	6.01633676640232e-16	0.459677084333244	0.339	0.174	1.05075321625217e-11	0
Rasa3	6.08493632324416e-16	0.330446493197328	0.262	0.113	1.06273412885459e-11	0
Kras	6.70352559023505e-16	0.404482501131206	0.432	0.247	1.17077074433455e-11	0
Epsti1	8.18509664763728e-16	0.319591875237541	0.471	0.279	1.42952712950985e-11	0
Sh3glb1	8.49884947719981e-16	0.330255035840782	0.732	0.535	1.48432406119295e-11	0
Brk1	1.44237451372087e-15	0.33205371742573	0.767	0.588	2.5191070882135e-11	0
Tpr	1.55960884290298e-15	0.395208326906291	0.581	0.396	2.72385684413006e-11	0
Plec	1.61574259526172e-15	0.459220413563344	0.284	0.133	2.8218944426246e-11	0
Tnfrsf21	1.71663824841864e-15	0.427153528057198	0.261	0.121	2.99810870086315e-11	0
Ube2a	2.00403324708771e-15	0.403035664405098	0.402	0.24	3.50004406603869e-11	0
Jarid2	2.82886791277035e-15	0.46424665133926	0.327	0.17	4.94061780965341e-11	0
Zfp710	3.70953606067037e-15	0.401641221361315	0.295	0.143	6.4787047299608e-11	0
Anxa5	4.52353266465E-15	0.329109965848362	0.687	0.49	7.90034979881122e-11	0
Gsto1	5.52430956079221e-15	0.357155789073473	0.268	0.125	9.64820664792359e-11	0
Hpgd	6.62325339890589e-15	0.466495450438206	0.419	0.242	1.15675120611891e-10	0
Ctsa	6.657664453853E-15	0.338259428049045	0.68	0.478	1.16276109686543e-10	0
Sec61g	6.75136161460912e-15	0.31605784513342	0.854	0.682	1.17912530599148e-10	0
Kdm6b	7.48407397296246e-15	0.344938047592446	0.365	0.197	1.30709351937789e-10	0
Zbtb7a	7.83726447891266e-15	0.474994675834177	0.414	0.249	1.3687782412421e-10	0
Sh3bgrl	7.89917815567973e-15	0.359683671316624	0.454	0.273	1.37959146488946e-10	0
Dok3	8.9282872088326e-15	0.252312825448895	0.297	0.138	1.55932536102261e-10	0
Fis1	1.08835481200147e-14	0.337684088506865	0.674	0.504	1.90081167916056e-10	0
Ggh	1.11856299514477e-14	0.375360033926592	0.301	0.148	1.95357027102034e-10	0
Rbpms	1.37128869180034e-14	0.462234925659955	0.291	0.148	2.3949557002293e-10	0
Tor1aip1	1.54136504016471e-14	0.351682424746856	0.435	0.262	2.69199404264766e-10	0
Slc25a5	1.83481247252751e-14	0.288804328687184	0.889	0.724	3.2044999832693e-10	0
Stat3	1.84552444432759e-14	0.426807908505687	0.388	0.225	3.22320844201814e-10	0
Syk	1.90515498904508e-14	0.293694995684487	0.406	0.227	3.32735318836723e-10	0
Tmcc1	4.23335916811785e-14	0.293650869949198	0.357	0.191	7.39356178711782e-10	0
Snrpe	4.34636450775757e-14	0.334245608667187	0.72	0.538	7.5909256127986e-10	0
Ptpn18	4.80005478866892e-14	0.29668740918748	0.788	0.606	8.38329568841027e-10	0
Nab1	5.42746858903216e-14	0.410739649137106	0.256	0.123	9.47907389074466e-10	0
Mycbp2	6.470904896422E-14	0.370758809036809	0.49	0.319	1.1301435401601e-09	0
Cd302	6.73203159752128e-14	0.376885246112163	0.401	0.233	1.17574931850709e-09	0
Tspo	7.00737276511834e-14	0.353033221463072	0.849	0.694	1.22383765342792e-09	0
B4galnt1	8.07194919587814e-14	0.431550337943756	0.311	0.162	1.40976592706012e-09	0
Sh3kbp1	1.14733941018649e-13	0.345143237762491	0.269	0.131	2.00382827989071e-09	0
Trafd1	1.14760915709772e-13	0.366915568599641	0.274	0.134	2.00429939287117e-09	0
Bola2	1.31615285216278e-13	0.353702454386989	0.536	0.367	2.2986609563023e-09	0
Dusp2	1.35224568346658e-13	0.408887153623443	0.298	0.15	2.36169708617439e-09	0
Rnf130	1.43536556208026e-13	0.339441018550492	0.529	0.355	2.50686595417318e-09	0
Stap1	1.51485437705944e-13	0.428538785781112	0.513	0.329	2.64569316953432e-09	0
Pcbp1	1.74038262539905e-13	0.323026657037723	0.673	0.488	3.03957825525944e-09	0
Hmox1	2.19558915186951e-13	0.318956393993058	0.313	0.162	3.8345964537401e-09	0
Wdr26	2.46735224190072e-13	0.373767240156233	0.408	0.242	4.30923069047961e-09	0
Sec61b	2.62953846182453e-13	0.270982849112557	0.854	0.705	4.59248892357654e-09	0
Mapk3	2.68337748399151e-13	0.337871818731566	0.336	0.184	4.68651877579118e-09	0
Kif5b	2.71343817654982e-13	0.440797626721163	0.501	0.336	4.73901977534425e-09	0
Arl4c	3.52870671870072e-13	0.306615771055488	0.354	0.197	6.1628862842108e-09	0
Tmed5	3.71752541852691e-13	0.41301746640339	0.447	0.28	6.49265814345725e-09	0
Hn1	3.76760221108516e-13	0.330590505684878	0.631	0.445	6.58011726166023e-09	0
Lims1	4.8296946619456e-13	0.398646955390898	0.35	0.199	8.43506172708798e-09	0
Plek	5.74059678223463e-13	0.380312418485581	0.454	0.288	1.00259522801728e-08	0
Hfe	5.79286828556327e-13	0.543771597802707	0.293	0.157	1.01172444607362e-08	0
Hist1h1e	6.88884071707763e-13	0.352333623894235	0.277	0.139	1.20313603123761e-08	0
Cd53	7.71406572313873e-13	0.324697509740234	0.657	0.485	1.34726157854618e-08	0
Rel	7.83952048759676e-13	0.359019155682106	0.378	0.219	1.36917225315877e-08	0
Fcgr2b	1.03706327900289e-12	0.261536137964831	0.494	0.305	1.81123101677854e-08	0
Ifngr2	1.10405917649515e-12	0.3479684893717	0.429	0.272	1.92823935174879e-08	0
Gltscr2	1.40951872370499e-12	0.349484422510906	0.504	0.335	2.46172445095076e-08	0
Susd3	1.71799970883655e-12	0.308376299641133	0.354	0.205	3.00048649148303e-08	0
Ssbp4	1.76057253696766e-12	0.381194781004053	0.334	0.192	3.07483993581402e-08	0
Ptp4a2	1.93412394512857e-12	0.316365414139447	0.643	0.469	3.37794747016704e-08	0
Rpl7a	2.50712975184798e-12	0.255115606316633	0.961	0.86	4.3787021116025e-08	0
Ppp1ca	3.14295216065489e-12	0.289374183266022	0.749	0.595	5.48916594858377e-08	0
Laptm4a	3.32458714436697e-12	0.343768751772291	0.594	0.434	5.80639144763691e-08	0
Eif4a1	3.37273321023165e-12	0.301932028983248	0.813	0.657	5.89047855166958e-08	0
Csf2rb	4.08288938452043e-12	0.273040072772285	0.372	0.213	7.13076631006492e-08	0
Uqcrh	4.2322732084016e-12	0.259685989923499	0.934	0.818	7.3916651584734e-08	0
Fmnl1	5.43717129928881e-12	0.313620810327311	0.261	0.131	9.49601967420791e-08	0
Idh1	5.76023447413122e-12	0.314584148063375	0.506	0.324	1.00602495090702e-07	0
Pilra	6.57487451684232e-12	0.255839441019188	0.314	0.167	1.14830183436651e-07	0
Cisd2	7.72582698669087e-12	0.37833035705363	0.422	0.271	1.34931568322556e-07	0
Laptm5	7.81722752704427e-12	0.295817327668015	0.906	0.755	1.36527878759828e-07	0
Tifab	8.19819572345278e-12	0.28782370410999	0.36	0.207	1.43181488310103e-07	0
Atp6v0b	8.53692880320592e-12	0.288478797837928	0.836	0.708	1.49097461547991e-07	0
Smchd1	8.89796451737674e-12	0.308630719406391	0.354	0.207	1.55402950295985e-07	0
Ptp4a1	9.2749405504332e-12	0.319450394618072	0.337	0.194	1.61986836713316e-07	0
Tmem234	1.07267702731281e-11	0.311237000250133	0.575	0.425	1.87343042820183e-07	0
Prr13	1.14704238409496e-11	0.262847845705203	0.625	0.45	2.00330952382184e-07	0
Hpcal1	1.62638135069616e-11	0.287684274264837	0.359	0.208	2.84047502899085e-07	0
AI662270	1.90629506175334e-11	0.289748972437046	0.395	0.241	3.3293443253522e-07	0
Cox7a2l	2.68031966937286e-11	0.269078920841543	0.85	0.72	4.6811783025597e-07	0
Irf2	3.36223254988662e-11	0.284421936118779	0.474	0.321	5.87213914837698e-07	0
Cdc40	4.38804282261531e-11	0.2969434917703	0.261	0.137	7.66371678969763e-07	0
Taf10	4.58036937065193e-11	0.281759312831886	0.687	0.538	7.99961510584359e-07	0
Nipa2	7.59334067623252e-11	0.277165881277241	0.285	0.159	1.32617694910401e-06	0
Syf2	8.98030287529229e-11	0.261761917525307	0.526	0.371	1.5684098971698e-06	0
Hnrnpf	9.92906160972951e-11	0.290702603442278	0.791	0.634	1.73411061013926e-06	0
Ikzf1	1.12872513710327e-10	0.304091076932917	0.333	0.195	1.97131845195087e-06	0
Trappc4	1.63807259286981e-10	0.271938392103925	0.434	0.284	2.86089378344712e-06	0
Polr1d	1.68996425892536e-10	0.273787564877566	0.687	0.539	2.95152257821313e-06	0
Psmd8	2.04503989682691e-10	0.257817120457023	0.628	0.456	3.57166217980819e-06	0
Chmp2a	2.13023966384974e-10	0.29556528100179	0.656	0.513	3.72046357291357e-06	0
Tmem160	2.1487054911584e-10	0.311816630121959	0.514	0.376	3.75271414030814e-06	0
Arhgap30	2.67949704862414e-10	0.389266443884697	0.432	0.291	4.67974159542205e-06	0
Psmb10	3.27803582824453e-10	0.255525579927719	0.501	0.348	5.72508957402907e-06	0
Sept9	3.51756629589541e-10	0.350910815293929	0.281	0.162	6.14342953578133e-06	0
Pdcd10	4.02246846259272e-10	0.274955425454396	0.457	0.313	7.02524116991818e-06	0
Hnrnpd	4.07190314998534e-10	0.258896621243392	0.373	0.234	7.11157885144939e-06	0
Sirpa	5.21791123609909e-10	0.298265115073333	0.419	0.268	9.11308197384707e-06	0
Ube2f	5.31606198467811e-10	0.324477584061389	0.392	0.259	9.28450225624032e-06	0
Tor1a	5.69310994565907e-10	0.28188189555246	0.265	0.148	9.94301652009356e-06	0
Tmed2	5.6976564318194e-10	0.301418265702821	0.599	0.441	9.95095695817257e-06	0
Pycard	5.82202110480431e-10	0.289167049029533	0.545	0.388	1.01681598595407e-05	0
Fcgr1	7.05480049995594e-10	0.286746759207027	0.347	0.209	1.2321209073173e-05	0
Fam174a	7.12318388790669e-10	0.29101368198091	0.431	0.291	1.2440640660229e-05	0
Snf8	7.88612423660512e-10	0.26279142500249	0.444	0.305	1.37731159792308e-05	0
Capns1	8.34113319066672e-10	0.274781500138942	0.598	0.45	1.45677891174994e-05	0
Nabp1	8.78143881444037e-10	0.270140875650619	0.311	0.19	1.53367828894201e-05	0
Sgk3	1.06792864368978e-09	0.280076875123344	0.288	0.168	1.86513737620421e-05	0
Baz1a	1.12719058502983e-09	0.302970028987179	0.369	0.235	1.9686383567546e-05	0
Mob1a	1.56195709998032e-09	0.273574904642167	0.372	0.233	2.72795807511562e-05	0
Snx2	1.62115202009859e-09	0.283572356593876	0.372	0.237	2.83134200310219e-05	0
Cope	1.65379294975396e-09	0.261609672622468	0.493	0.359	2.88834938674529e-05	0
Zfp706	1.72245721810178e-09	0.276851467154513	0.705	0.558	3.00827153141475e-05	0
Mef2a	1.76448464518501e-09	0.3395523482322	0.382	0.25	3.08167243281561e-05	0
Ppp4c	1.78702583485112e-09	0.274940704704896	0.301	0.181	3.12104062056748e-05	0
Rnh1	1.91554979371445e-09	0.314016133504886	0.533	0.393	3.34550771472229e-05	0
Hif1a	2.41902593045017e-09	0.276926438361549	0.295	0.177	4.22482878753123e-05	0
Itgb1	3.22047266320698e-09	0.418147466638136	0.467	0.336	5.62455550629098e-05	0
Spg21	4.26940755696313e-09	0.255573768890403	0.356	0.228	7.45652029823611e-05	0
Cbfa2t3	7.43469723757449e-09	0.33770776974409	0.378	0.249	0.000129846987254238	0
Limd1	1.10738102712424e-08	0.32223431473403	0.317	0.202	0.000193404096387249	0
Prpf40a	1.11174180515399e-08	0.310408399093803	0.402	0.274	0.000194165706270145	0
Parl	1.17308679806754e-08	0.257295544768688	0.293	0.183	0.000204879609282495	0
Mpp1	1.25151304881223e-08	0.300130914298444	0.356	0.238	0.000218576753975057	0
Snx1	2.37611331050663e-08	0.352932946971919	0.288	0.183	0.000414988189679983	0
Tmem208	2.43027456094231e-08	0.262323678242567	0.403	0.278	0.000424447452068574	0
Capza1	2.7462498344357e-08	0.253833175916584	0.376	0.249	0.000479632533584196	0
Trps1	2.95147873279272e-08	0.274518607743921	0.339	0.22	0.000515475760682248	0
Ccrl2	3.96012195199833e-08	0.251325089392078	0.288	0.171	0.000691635298916508	0
Stk38	4.31085205218602e-08	0.321367196494038	0.307	0.197	0.000752890310914288	0
Ubl3	4.78315491470056e-08	0.255033224895719	0.474	0.343	0.000835378005852454	0
Coq10b	5.38886225153587e-08	0.253079758681243	0.323	0.208	0.00094116479223074	0
BC005537	5.66144915099791e-08	0.280562052020019	0.418	0.304	0.000988772094221784	0
Adrbk2	7.70373629177926e-08	0.392759799971696	0.291	0.187	0.00134545754335925	0
Llph	9.83767939040265e-08	0.288849884488711	0.524	0.403	0.00171815070553382	0
Eif4g3	1.33801416579464e-07	0.270637667346291	0.31	0.202	0.00233684174056033	0
Ccdc88a	1.54917812786521e-07	0.399574077319882	0.32	0.215	0.00270563960031658	0
Ap2a2	2.12770117016212e-07	0.279239318289481	0.37	0.259	0.00371603009368814	0
Rab10	2.12815580312781e-07	0.283934252194384	0.419	0.305	0.00371682411016272	0
Ppig	4.54685373553186e-07	0.255078193786739	0.402	0.288	0.00794108004910639	0
Ppp1cb	4.57715222385671e-07	0.270320624299297	0.265	0.171	0.00799399635896574	0
Ywhag	4.85583534605991e-07	0.291352822452417	0.275	0.182	0.00848071643189363	0
Csnk1a1	6.76761039281622e-07	0.256265304516434	0.457	0.352	0.0118196315510535	0
Setd8	1.38304236277661e-06	0.254119786444075	0.311	0.217	0.0241548348658935	0
Nipbl	1.84742879650973e-06	0.256020392339178	0.329	0.23	0.0322653439310424	0
Il10ra	2.454902885901E-06	0.255361018998849	0.311	0.214	0.042874878902261	0
Xrn2	3.21622400866962e-06	0.256838031673604	0.337	0.241	0.0561713523114149	0
Mndal	4.75232049809557e-06	0.250403831880196	0.439	0.319	0.0829992774992391	0
Zmiz1	1.62344793192469e-05	0.257607733351025	0.331	0.242	0.283535181310647	0
Smc6	0.000447009669429241	0.275453979317625	0.285	0.216	1	0
Macf1	0.00373784859258963	0.25341420212314	0.324	0.26	1	0
C1qa	2.27204225058488e-241	3.3125718469173	0.939	0.114	3.96812179064649e-237	1
C1qb	2.41311199044669e-233	3.13181300178444	0.95	0.128	4.21450009131514e-229	1
C1qc	6.72338951441874e-232	3.08845286953951	0.917	0.109	1.17423997869323e-227	1
Cd81	6.60319063170223e-158	2.70761157082768	0.859	0.273	1.15324724382679e-153	1
H2-Eb1	4.72304531272572e-128	2.17134084347591	0.978	0.508	8.24879863867547e-124	1
Cd72	6.56494989164588e-118	2.24330004931688	0.591	0.097	1.14656849857595e-113	1
H2-Aa	5.14940811674065e-99	1.75008098561216	0.972	0.547	8.99344127588755e-95	1
H2-Ab1	1.88794348123141e-98	1.86007637595396	0.957	0.575	3.29729328997066e-94	1
Cd74	1.1947879462736e-97	1.80746696264609	0.991	0.731	2.08669714816684e-93	1
Lilra5	1.91915934527491e-96	1.81233523009242	0.448	0.053	3.35181179652263e-92	1
Cxcl16	3.28085701590981e-88	1.79053054397261	0.604	0.169	5.73001677828648e-84	1
Ms4a7	4.76821349471239e-83	1.85776424757585	0.465	0.078	8.32768486851519e-79	1
Scimp	1.01777660927408e-79	1.66062332158805	0.502	0.109	1.77754684809717e-75	1
Mgl2	1.09238228147293e-79	1.78223832591185	0.472	0.082	1.90784565459248e-75	1
Ccl12	1.25623121979004e-65	2.06613544587947	0.317	0.035	2.1940078253633e-61	1
Aif1	1.70124876371357e-64	1.54002833453442	0.707	0.309	2.97123096582575e-60	1
Basp1	3.3141994326163e-63	1.51096233432014	0.55	0.177	5.78824930906436e-59	1
Slamf9	7.06900949931088e-62	1.73088623657681	0.504	0.158	1.23460250905464e-57	1
Tmem176b	4.25818483906915e-60	1.19005127002399	0.876	0.665	7.43691982143427e-56	1
Ccl3	8.93586533846759e-60	2.57302523250627	0.554	0.212	1.56064888136336e-55	1
Hexb	3.44096506200988e-58	1.72959870584533	0.672	0.365	6.00964548080026e-54	1
Rgs1	6.87149748978824e-53	2.09520121952904	0.483	0.163	1.20010703659152e-48	1
Cadm1	2.61091087508913e-48	1.01495464731189	0.276	0.043	4.55995584334316e-44	1
Apoe	6.17702776464266e-47	1.28507708273252	0.893	0.597	1.07881789909484e-42	1
St3gal6	2.98141673658667e-45	1.08308315097499	0.32	0.069	5.20704433044861e-41	1
Pf4	2.30478320758337e-43	1.00652304797501	0.307	0.059	4.02530387204436e-39	1
C3ar1	1.07468299881952e-40	1.08696189895697	0.291	0.064	1.87693385743829e-36	1
Ccl4	3.41707934068293e-40	2.24433933343224	0.641	0.379	5.96792906850274e-36	1
Gpr65	3.23299619172664e-39	1.34348405348236	0.422	0.158	5.64642784885058e-35	1
Tgfbr1	1.33987534613713e-38	1.24727431819011	0.402	0.143	2.3400922920285e-34	1
Tmem176a	1.8798901186591e-36	0.956232460697932	0.778	0.592	3.28322809223812e-32	1
Ckb	2.14439804425222e-36	1.20706139600312	0.602	0.32	3.7451911842865e-32	1
Bcl2a1b	7.81267260055829e-34	0.87965331175384	0.489	0.197	1.36448326968751e-29	1
Cd14	2.13887505262263e-30	1.39220014775513	0.63	0.391	3.73554527940543e-26	1
Fth1	3.09747428696523e-30	0.475570288454264	1	0.998	5.40973884218477e-26	1
Tmcc3	5.95781345020362e-30	1.00769973551257	0.32	0.107	1.04053211907806e-25	1
Adgre1	1.72947672509088e-26	1.11479301149658	0.42	0.201	3.02053110037123e-22	1
Itgb5	1.99977755587236e-26	0.919916879973084	0.315	0.116	3.49261150133108e-22	1
Gm26522	4.91491235380726e-26	1.2169993118997	0.283	0.096	8.58389442592437e-22	1
Cd63	2.28681339974562e-25	0.901584559686398	0.648	0.428	3.99391960265572e-21	1
Lgmn	5.06813466958064e-25	0.822239690846411	0.676	0.501	8.85149720042258e-21	1
Sepp1	1.18876094813911e-23	0.605401437352326	0.707	0.584	2.07617099592496e-19	1
Cited2	4.98415662369104e-23	1.87511061776478	0.502	0.33	8.7048295432764e-19	1
Pmepa1	1.09637962628464e-22	1.02408672621476	0.267	0.097	1.91482701730613e-18	1
Lpl	3.47644626216997e-22	1.02622365676833	0.415	0.212	6.07161339687985e-18	1
Rab3il1	4.62254806753555e-22	0.772427379700916	0.267	0.096	8.07328019995085e-18	1
Kap	6.4514952029112e-22	0.88093205441669	0.991	0.994	1.12675363718844e-17	1
Adap2	8.34838601117495e-22	0.724336606364384	0.265	0.098	1.45804561685171e-17	1
Pea15a	9.94429790722924e-22	0.812695922902223	0.289	0.114	1.73677162949759e-17	1
Ubc	3.78284257174078e-21	0.676552778717902	0.863	0.924	6.60673455154527e-17	1
Gatm	2.04914697341119e-20	0.827891146955715	0.559	0.363	3.57883518906264e-16	1
Cx3cr1	2.92918610894287e-20	1.02083038035461	0.526	0.338	5.11582353926871e-16	1
Gadd45g	3.49365289165722e-20	1.4325226109105	0.407	0.223	6.10166477527933e-16	1
Fcgr4	6.67502748853425e-20	0.885077855636088	0.38	0.184	1.16579355087251e-15	1
Hspa1a	7.42973064207926e-20	1.76345636806744	0.42	0.239	1.29760245663914e-15	1
Cst3	9.29175845275433e-20	0.637512301362564	0.965	0.967	1.62280561377354e-15	1
Ntpcr	5.90844232472655e-19	0.834196048895059	0.27	0.111	1.03190945201349e-14	1
Cd86	1.05071295102621e-18	0.977389937323996	0.389	0.22	1.83507016896728e-14	1
H2-DMb1	3.66635531629725e-18	0.700486504085118	0.72	0.527	6.40328955991314e-14	1
Rgs10	1.72215584025554e-17	0.937818687686741	0.611	0.464	3.00774517500629e-13	1
P2ry6	3.16751532926135e-17	0.966339318234768	0.374	0.215	5.53206552255495e-13	1
Zfhx3	3.24233112176208e-17	0.782852475028625	0.263	0.114	5.66273130415747e-13	1
Ctsc	2.39250456809922e-16	0.795157521155542	0.715	0.587	4.1785092281853e-12	1
Fxyd2	3.93124753647389e-16	0.696806783793951	0.874	0.878	6.86592382245165e-12	1
Serinc3	4.61378766026088e-16	0.800370539089758	0.68	0.592	8.05798014864563e-12	1
Dab2	6.31570519019937e-16	0.632043804496481	0.483	0.3	1.10303791146832e-11	1
Itm2b	1.01064715940834e-15	0.520761968495787	0.926	0.952	1.76509526390666e-11	1
Phf11b	1.06073032149432e-15	0.986609455651459	0.374	0.222	1.85256550648984e-11	1
Malat1	3.41423775217702e-15	0.628662878212022	0.989	1	5.96296623417717e-11	1
Hpgd	5.68524813773683e-15	0.748921289700901	0.446	0.264	9.92928587255737e-11	1
Clec4b1	1.2690409256725e-14	0.784175744493111	0.265	0.121	2.21637997668703e-10	1
Atpif1	9.43313127214485e-14	0.615071869689118	0.746	0.73	1.6474963766801e-09	1
Mafb	2.90899586117722e-13	0.88890323829505	0.496	0.335	5.08056127154602e-09	1
Runx1	7.21565860596397e-13	0.856361269865906	0.424	0.29	1.26021477553161e-08	1
Egr1	8.51803005546172e-13	1.10896882203178	0.524	0.408	1.48767394918639e-08	1
Lair1	9.07636886657762e-13	0.543910625014593	0.407	0.244	1.58518782254778e-08	1
Gm42418	1.13170398029033e-12	0.377497482589522	0.996	0.995	1.97652100157705e-08	1
Ly86	2.57524084128709e-12	0.772833313578794	0.659	0.578	4.49765812930791e-08	1
Camk1	8.61604764495416e-12	0.641012786476178	0.302	0.172	1.50479272119124e-07	1
Arrb2	1.52145851954397e-11	0.648774806973905	0.348	0.217	2.65722730438354e-07	1
Hspa1b	2.02629092519203e-11	0.971301958108514	0.278	0.152	3.53891710084788e-07	1
Maf	2.29590754882107e-10	0.606172925080183	0.48	0.345	4.00980253401599e-06	1
mt-Nd2	4.91583572304378e-10	0.369029030214296	0.993	0.996	8.58550709029597e-06	1
Ctss	7.1628522506601e-10	0.600646130145052	0.88	0.84	1.25099214557779e-05	1
Jun	1.77747635149607e-09	1.20571360791479	0.709	0.785	3.10436244788788e-05	1
C5ar1	1.01211211301754e-08	0.508687660174996	0.276	0.161	0.000176765380538514	1
Zfp36l1	1.13217762058665e-08	0.65967490818353	0.515	0.419	0.000197734821435458	1
Gpx3	1.18053702741703e-08	0.519119627229898	0.843	0.89	0.000206180791838384	1
Wnk1	1.2109931679073e-08	0.678236603961884	0.472	0.388	0.00021149995677501	1
mt-Nd4	1.43487180017627e-08	0.336904092234938	0.998	1	0.000250600359900785	1
Tmem37	2.0063856079555e-08	0.430243902154351	0.261	0.153	0.000350415246429428	1
Lap3	2.75560374846206e-08	0.529506886515666	0.439	0.328	0.000481266194668899	1
mt-Cytb	4.51169884376071e-08	0.301756203564313	0.998	0.999	0.000787968203062809	1
Timp2	8.66465298951829e-08	0.421792861897257	0.348	0.236	0.00151328164461937	1
Pck1	2.13439375325065e-07	0.596544643516915	0.548	0.484	0.00372771869005226	1
Rhoc	3.30056551316374e-07	0.43335393711812	0.261	0.164	0.00576443766874047	1
Akr1c21	3.63990079698308e-07	0.623387213167083	0.6	0.545	0.00635708674193096	1
Miox	8.28700411272311e-07	0.658239272870734	0.683	0.669	0.0144732526828709	1
Ptms	9.3709455228661e-07	0.480400842576402	0.652	0.615	0.0163663563556856	1
mt-Nd3	1.01597673357487e-06	0.303297334785219	0.902	0.933	0.0177440336518851	1
Cyb5a	1.02207127607064e-06	0.605196672083052	0.709	0.744	0.0178504748365736	1
Pecr	1.02562185265933e-06	0.637510492605172	0.413	0.33	0.0179124856566953	1
Rplp1	1.11562170842091e-06	0.310258615858054	0.985	0.97	0.0194843331375712	1
mt-Atp6	1.27698888567739e-06	0.268473148062192	1	1	0.0223026108883556	1
Fcgr1	1.34578325980884e-06	0.528346624741853	0.333	0.238	0.0235041046325614	1
Aldob	1.37582143830746e-06	0.609758429608121	0.674	0.675	0.0240287214200398	1
Sdc4	1.44899943670858e-06	0.637505535541623	0.343	0.247	0.0253067751621153	1
Keg1	1.52297741957295e-06	0.536985033614393	0.513	0.433	0.0265988006328416	1
Snx5	1.67387225052632e-06	0.508980083973359	0.472	0.389	0.0292341788554421	1
Nfkbiz	1.99502278836891e-06	0.612173858698447	0.426	0.345	0.0348430729988631	1
Lcp1	2.08780527904795e-06	0.709960954673587	0.689	0.733	0.0364635191985725	1
mt-Nd1	2.11837621593057e-06	0.28115302831107	0.985	0.996	0.0369974406112274	1
Errfi1	2.37007280609597e-06	0.502513482826059	0.38	0.292	0.041393321558466	1
Nenf	3.03001981245691e-06	0.495376205694392	0.313	0.226	0.0529192960245599	1
mt-Co3	3.29989266251228e-06	0.266089548067501	1	1	0.0576326253507771	1
H2-DMa	3.47453457049461e-06	0.412287497419457	0.683	0.62	0.0606827462736883	1
Slc34a1	3.71324726350308e-06	0.657815863155263	0.583	0.56	0.0648518634570813	1
Igfbp4	3.99977996782252e-06	0.367003083592847	0.307	0.211	0.0698561571380203	1
Prdx1	4.07492028308993e-06	0.382770648918091	0.791	0.835	0.0711684827441656	1
Abhd12	4.37890109859386e-06	0.543333171202427	0.267	0.187	0.0764775076869418	1
Mef2c	4.50519472757326e-06	0.529587503820045	0.443	0.354	0.078683225917067	1
Cml1	5.644330402723E-06	0.491735998022845	0.402	0.318	0.0985782304835573	1
Ttc36	5.79473791648574e-06	0.639193290019981	0.574	0.54	0.101205097711423	1
Eid1	6.52504458937961e-06	0.606914670449724	0.376	0.304	0.113959903753515	1
Chchd10	6.8403371889362e-06	0.511174971656797	0.539	0.484	0.119466489004771	1
Acsm2	7.5536109378175e-06	0.607628444630902	0.489	0.443	0.131923815028983	1
Mdh1	8.27161403364293e-06	0.517155833845977	0.635	0.646	0.144463739097574	1
Ldhb	8.32128734022149e-06	0.569532793665309	0.548	0.512	0.145331283396968	1
Fbp1	9.17885521716325e-06	0.510817677177743	0.465	0.393	0.160308706367756	1
Spink1	9.50942054185872e-06	0.581284739998917	0.587	0.562	0.166082029763563	1
Ccnd1	1.09284411195393e-05	0.396924789202975	0.367	0.271	0.190865224152754	1
Cda	1.09565235875875e-05	0.476860575733725	0.43	0.349	0.191355684457216	1
Hrsp12	1.11286762233207e-05	0.644328819884655	0.589	0.571	0.194362330240296	1
Pipox	1.30965840119241e-05	0.414060328693238	0.307	0.217	0.228731839768255	1
Guca2b	1.35303037350422e-05	0.559690211403818	0.443	0.378	0.236306754732512	1
RP23-306P12.2	1.83711762590658e-05	0.514694694346033	0.309	0.226	0.320852593364583	1
RP24-64C6.3	1.95661888467246e-05	0.436285086489935	0.365	0.282	0.341723488208045	1
Cyp4b1	2.16717822529603e-05	0.609845426787182	0.422	0.349	0.378497677047952	1
Abcg2	2.25954011920629e-05	0.416571942199667	0.296	0.216	0.394628681819378	1
Fmo1	2.39156911394219e-05	0.358340835915557	0.326	0.239	0.417687545750004	1
Ugt2b38	2.98406335603939e-05	0.58060211093502	0.35	0.273	0.521166665132279	1
Rtn4	3.03000490549397e-05	0.656634796858348	0.52	0.488	0.529190356744522	1
Il10rb	3.10620571742388e-05	0.510339755733297	0.3	0.229	0.542498828548081	1
Aldh7a1	3.53691393660292e-05	0.396717307844081	0.296	0.217	0.6177220190277	1
S100a1	3.69061825870862e-05	0.557171931532447	0.424	0.363	0.64456647888346	1
Fut9	3.97505304962476e-05	0.452043013243299	0.267	0.189	0.694243015116965	1
Pth1r	4.06881924759268e-05	0.394212877996055	0.309	0.227	0.710619281592061	1
Csf1r	4.07023212362897e-05	0.462187723003134	0.583	0.511	0.710866040391799	1
Dnase1	4.51212342508691e-05	0.42083133356169	0.283	0.199	0.788042356191429	1
Slc13a1	5.28399607255995e-05	0.312631467990642	0.3	0.214	0.922849914072595	1
Acy3	5.71654554098952e-05	0.682663884507703	0.511	0.486	0.998394678733819	1
Acaa1b	5.89429255058456e-05	0.49574848408198	0.339	0.266	1	1
Inmt	7.51978312144983e-05	0.556573209960666	0.343	0.271	1	1
Qdpr	7.84224071793734e-05	0.460098513826322	0.404	0.337	1	1
Ivns1abp	8.61609618510455e-05	0.339890302157599	0.343	0.266	1	1
Glipr1	8.8649407354028e-05	0.648571831041035	0.357	0.29	1	1
Bphl	9.65558308082982e-05	0.443609633622973	0.361	0.289	1	1
Sult1d1	0.000104851709336851	0.490593081097184	0.417	0.354	1	1
Fahd1	0.000116313195184076	0.413319743277181	0.272	0.199	1	1
Itm2c	0.000118019772363548	0.645795668185139	0.33	0.277	1	1
Apobec1	0.0001559926320168	0.500310380031339	0.265	0.202	1	1
Timp3	0.000216422005683603	0.595357933855803	0.376	0.316	1	1
Slc4a4	0.000243060464047639	0.551861020134929	0.324	0.257	1	1
Calml4	0.000276362935903789	0.514710342599939	0.376	0.315	1	1
Pah	0.000330511941028972	0.438976642146575	0.33	0.267	1	1
Pdzk1	0.000344280582178596	0.435706283981002	0.357	0.294	1	1
Slc17a1	0.000388239075434262	0.325585268000733	0.27	0.202	1	1
Mep1a	0.00045770764054185	0.344455727558844	0.267	0.199	1	1
Dao	0.000487912548832273	0.310192770268759	0.272	0.208	1	1
Cystm1	0.000489319464081953	0.407037169235372	0.363	0.3	1	1
Hgd	0.000577239658718578	0.35681422433954	0.261	0.195	1	1
mt-Nd5	0.000608489759960656	0.30616245101868	0.802	0.871	1	1
Atp5b	0.000620870493076826	0.34198796121824	0.754	0.844	1	1
Slc22a6	0.000659654973825619	0.503291233680925	0.298	0.237	1	1
Rgs2	0.000682838379471196	0.842706571671636	0.557	0.561	1	1
Lactb2	0.000744002250344583	0.414769139520934	0.33	0.268	1	1
Cldn10	0.000750445121199273	0.296970833208099	0.28	0.217	1	1
Sord	0.000791073758763745	0.46671192120774	0.465	0.435	1	1
Cyp2j5	0.000859223964472264	0.429920663100363	0.317	0.266	1	1
Atp5g1	0.000887633415193134	0.376557107922275	0.696	0.766	1	1
Folr1	0.000993705063102399	0.337305417309202	0.298	0.237	1	1
Hspd1	0.00100656812049401	0.421790224040979	0.522	0.52	1	1
mt-Nd4l	0.00112690135647946	0.343257489317298	0.698	0.739	1	1
Tmem27	0.00117334280769169	0.472483184828453	0.424	0.389	1	1
Cmbl	0.00118376882170296	0.333589757069612	0.289	0.225	1	1
Stard10	0.0012306706176766	0.436958186514778	0.372	0.318	1	1
Chpt1	0.00129861249704414	0.503861384390446	0.507	0.506	1	1
Ddah1	0.00133841973897034	0.347879717483195	0.287	0.222	1	1
Slc27a2	0.00140981957682309	0.574777352657041	0.378	0.334	1	1
Trf	0.00145255220562339	0.471205983182587	0.411	0.357	1	1
Hspe1	0.00149152079698887	0.318071086288668	0.728	0.804	1	1
Gas2	0.00152963457784191	0.286368849874005	0.254	0.193	1	1
Ndrg1	0.00194439269916043	0.456363290840412	0.541	0.544	1	1
Ccdc107	0.00204262501808498	0.366610925192311	0.352	0.31	1	1
Lrp2	0.00235932070986767	0.465516244741194	0.348	0.298	1	1
Mif	0.00237926153124084	0.351710040192061	0.557	0.564	1	1
Hint2	0.00249457096036606	0.389759688195745	0.437	0.394	1	1
Gstm5	0.00253685341864615	0.275025139807767	0.322	0.26	1	1
Zbtb20	0.00255539154253137	0.309135547507436	0.367	0.311	1	1
Klf6	0.00259039979451943	0.766091492123567	0.591	0.629	1	1
Cndp2	0.00260060608828683	0.585198016191632	0.489	0.484	1	1
Glyat	0.0027327946164446	0.360285195490598	0.411	0.368	1	1
Igfbp7	0.0028284665366238	0.375610752785078	0.372	0.319	1	1
Nudt19	0.00286424512616716	0.618039009174039	0.389	0.354	1	1
Plscr2	0.00301917505009089	0.363576634789224	0.302	0.25	1	1
Gabarapl1	0.00347473226880372	0.407567559586553	0.324	0.28	1	1
Slc22a18	0.00353043881020652	0.328064066425828	0.27	0.217	1	1
4931406C07Rik	0.00365867267929066	0.350492052542983	0.365	0.318	1	1
Kctd12	0.00366013313092004	0.668173034463847	0.459	0.448	1	1
Fam195a	0.00373779257257442	0.327992870500616	0.272	0.221	1	1
Car2	0.00375089233467181	0.374060137813465	0.298	0.247	1	1
Hsp90b1	0.00419542199829135	0.305016516734587	0.711	0.757	1	1
Pdzk1ip1	0.00432086630969057	0.399796362316322	0.374	0.328	1	1
Smim1	0.00453317914030297	0.34149287715919	0.252	0.197	1	1
Park7	0.00515332830193007	0.319478375498254	0.648	0.684	1	1
Akr1a1	0.00520418461287484	0.337863958583056	0.75	0.838	1	1
Ctsh	0.00543346115378436	0.324280916302243	0.752	0.779	1	1
Rbpj	0.00563543795109379	0.416967174703184	0.276	0.233	1	1
Grhpr	0.00582186466539022	0.28730570303608	0.32	0.268	1	1
Pter	0.00587180833079845	0.339200226291633	0.32	0.272	1	1
Odc1	0.00596776964099896	0.409137624474882	0.437	0.419	1	1
BC026585	0.00643658276757893	0.402971529173514	0.283	0.238	1	1
Ass1	0.00682060289793537	0.448642877295877	0.474	0.458	1	1
Hadh	0.00722164088745209	0.357506740815542	0.341	0.3	1	1
Cisd1	0.007322358842395	0.415208625031242	0.478	0.479	1	1
B2m	0.00882842501020918	0.325278833916036	0.896	0.942	1	1
Cela1	0.0091251099002257	0.256021691752177	0.289	0.24	1	1
Cryl1	0.00920594979338633	0.322012892936976	0.272	0.223	1	1
Gclm	0.00940063557778288	0.391060024997286	0.365	0.322	1	1
Selenbp1	0.00949294832546876	0.435104234253322	0.396	0.372	1	1
Cd209a	1.48299076919393e-137	2.54139860636847	0.622	0.059	2.5900433783972e-133	2
Klrd1	4.59566229937173e-107	1.57703790976873	0.535	0.055	8.02632420585272e-103	2
Cd7	2.80774557228984e-74	1.72252308378448	0.465	0.068	4.90372764200421e-70	2
Ifi30	3.51907334363108e-64	1.46270125846905	0.971	0.634	6.14606159465169e-60	2
Tnip3	6.73074533995905e-64	1.52377776608396	0.371	0.048	1.17552467362385e-59	2
Flt3	1.62874426185266e-60	0.733559102025474	0.313	0.031	2.84460185332566e-56	2
Klrk1	1.73545347865195e-60	0.712439741166186	0.28	0.022	3.03096950046563e-56	2
Cbfa2t3	1.51128123566061e-59	1.06032964956216	0.705	0.225	2.63945267808126e-55	2
Tnfsf9	5.69722795644834e-58	1.54335687698211	0.356	0.051	9.95020862593703e-54	2
Crip1	8.59308489491812e-56	1.32946271171847	0.971	0.638	1.50078227689745e-51	2
Rps11	3.15958042942891e-54	0.800824079310591	0.989	0.957	5.5182072199976e-50	2
H2afy	1.3156420994902e-53	1.1799978399239	0.887	0.52	2.29776892675964e-49	2
Vim	2.09470259069853e-47	1.28155157345156	0.949	0.55	3.65839807465498e-43	2
Lsp1	1.27489995748661e-46	0.974522937889648	0.971	0.682	2.22661277575037e-42	2
Olfm1	2.77726343145108e-46	0.924382559246231	0.411	0.092	4.8504905830293e-42	2
Rps26	1.40135553988711e-45	0.725169055264102	0.982	0.923	2.44746745041283e-41	2
H2-DMa	1.81407729987863e-44	0.95289210218011	0.942	0.581	3.16828600423802e-40	2
Bcl11a	6.91922804682308e-44	0.741559926665578	0.425	0.096	1.20844317837765e-39	2
Map4k1	1.27500320722287e-43	0.750471362192623	0.316	0.054	2.22679310141474e-39	2
Rpl28	2.22001944867668e-43	0.595887216307203	1	0.956	3.87726396711382e-39	2
Rpsa	2.70648883883284e-43	0.682538789088736	0.996	0.947	4.72688275702156e-39	2
Rpl14	1.21790789454279e-42	0.727483348298462	0.982	0.893	2.12707613781898e-38	2
Tmsb10	2.06645861952915e-42	1.06310311085641	0.971	0.639	3.60906997900765e-38	2
Rpl39	2.87746218499237e-40	0.617399315331712	0.989	0.951	5.02548770608918e-36	2
Rpl21	2.05026178055796e-38	0.590483600443453	1	0.954	3.58078219974447e-34	2
H2-DMb1	4.77317193965524e-38	0.918075205841171	0.898	0.518	8.33634479260788e-34	2
Rps18	5.68290316723428e-38	0.574266307495392	0.989	0.941	9.92519038157467e-34	2
Lmo1	8.50125714225036e-38	0.645689328780526	0.269	0.044	1.48474455989402e-33	2
Sub1	4.36101833503542e-37	0.882826769079613	0.931	0.688	7.61651852213937e-33	2
Slamf7	7.36728674392439e-37	0.790168202103094	0.415	0.111	1.2866966298264e-32	2
Rpl13a	1.53023874261356e-36	0.607913784135636	0.993	0.938	2.67256196397459e-32	2
Syngr2	2.92440615997881e-35	0.98765067631165	0.745	0.398	5.10747535840299e-31	2
Avpi1	7.09577576286823e-35	0.887291918054949	0.393	0.111	1.23927723698494e-30	2
H2-Oa	5.28053545242431e-34	0.812613520841914	0.262	0.047	9.22245516765907e-30	2
Rpl10a	1.12192745561034e-33	0.596289814260931	0.993	0.9	1.95944630122346e-29	2
Rpl8	2.31221822912053e-33	0.576707019126053	0.996	0.943	4.03828913715901e-29	2
Rpl12	2.5867751942019e-33	0.643942734909613	0.982	0.897	4.51780287667361e-29	2
Tagln2	9.36083959182033e-33	1.06734772708107	0.884	0.59	1.63487063471142e-28	2
Traf1	1.28310942327767e-32	1.1710356395235	0.422	0.137	2.24095060775445e-28	2
Rpl13	1.42633708766199e-32	0.54812674515589	0.989	0.968	2.49109772360166e-28	2
Clec10a	1.83367520437127e-32	1.21272172998591	0.36	0.099	3.20251374443443e-28	2
Gm2a	1.9890531306012e-32	0.945160211205233	0.905	0.634	3.47388129259499e-28	2
Rps5	2.48223847972036e-32	0.54645832494478	0.993	0.934	4.33522950483161e-28	2
Rps7	3.5879371885229e-32	0.585920755868586	0.993	0.934	6.26633229975524e-28	2
Rps3a1	7.0778195754157e-32	0.558113034913518	0.993	0.957	1.23614118884635e-27	2
Rps19	8.83316074008664e-32	0.555252933509013	1	0.938	1.54271152325613e-27	2
Ptma	1.51147632028729e-31	0.707398908940052	0.989	0.891	2.63979339338175e-27	2
Ckb	1.81954038931202e-31	0.838656538259584	0.691	0.338	3.17782728993344e-27	2
Plp2	8.84735646436106e-31	0.74443060549877	0.444	0.146	1.54519080650066e-26	2
Itgb7	1.34860751413434e-30	0.883872369413037	0.527	0.209	2.35534302343563e-26	2
Rps8	6.84862487406456e-30	0.497364216837949	1	0.961	1.19611233425537e-25	2
Rps4x	2.45951790898603e-29	0.554715763076874	0.993	0.934	4.29554802804409e-25	2
Rps15a	6.23704449456382e-29	0.529377014141208	0.993	0.939	1.08929982097557e-24	2
Rpl32	6.85994016341594e-29	0.489492182028649	0.985	0.953	1.19808854954059e-24	2
1700025G04Rik	2.36828996019212e-28	0.645269325544547	0.309	0.079	4.13621841547553e-24	2
Sept6	2.3985815159181e-28	0.495362698462545	0.258	0.055	4.18912261755096e-24	2
Rps6	3.8245813387308e-28	0.567911987119101	0.985	0.908	6.67963130809334e-24	2
Dpp4	4.44871273639703e-28	0.572809862877359	0.265	0.06	7.76967679411741e-24	2
Rpl17	2.21781096313614e-27	0.50890051101895	0.989	0.958	3.87340684711726e-23	2
S100a10	3.61831609460115e-27	0.888924837907486	0.822	0.523	6.31938905922091e-23	2
S100a4	5.38145640916461e-27	0.78652895947262	0.862	0.463	9.398713618606E-23	2
Rps2	6.87486665773612e-27	0.480910202854341	0.993	0.938	1.20069546177361e-22	2
Rpl18	8.3985052161299e-27	0.511322915024829	0.993	0.942	1.46679893599709e-22	2
Rpl18a	1.00751012575988e-26	0.504600713984624	0.989	0.966	1.75961643463964e-22	2
Rps12	1.31457247609632e-26	0.495180605701289	0.982	0.957	2.29590082950222e-22	2
Rpl4	2.46648515865736e-26	0.588206316383673	0.967	0.828	4.30771632959509e-22	2
Rpl37	2.66590511967647e-26	0.451307075860853	0.989	0.961	4.65600329151495e-22	2
Rpl23	1.01616187384074e-25	0.425109082504243	0.996	0.976	1.77472671266286e-21	2
Rps16	1.15218103012382e-25	0.4634731760891	0.985	0.969	2.01228416911126e-21	2
Eef1b2	3.72121707305763e-25	0.641989705980932	0.967	0.864	6.49910561809516e-21	2
Rpl35a	1.61398095176219e-24	0.424500378891409	0.996	0.964	2.81881773225267e-20	2
Rpl22	2.13435122438126e-24	0.463266938474715	0.975	0.911	3.72764441338188e-20	2
Napsa	2.17603393671691e-24	0.625339241110863	0.949	0.65	3.80044327047609e-20	2
Rpl5	2.70405058222455e-24	0.512955600180319	0.964	0.908	4.72262434185518e-20	2
Rpl26	3.00633739005237e-24	0.438989506784402	0.989	0.959	5.25056825172646e-20	2
Anxa6	3.59038400601718e-24	0.564585905124209	0.415	0.154	6.270605666509E-20	2
Rps10	5.60758162424506e-24	0.450560880989793	0.993	0.969	9.79364130674399e-20	2
Rps20	6.15162818439036e-24	0.490493190972737	0.982	0.937	1.07438186240378e-19	2
Rpl6	7.94428342710903e-24	0.483253648261911	0.989	0.926	1.38746910054459e-19	2
Rps13	1.30870349170156e-23	0.444662380017321	0.989	0.953	2.28565064825678e-19	2
Kmo	1.81475314500393e-23	0.561714450153795	0.302	0.09	3.16946636774936e-19	2
Lgals1	4.78019247234889e-23	0.859660741703963	0.771	0.5	8.34860615295733e-19	2
Rpl30	1.21705399259389e-22	0.424451789689619	0.993	0.964	2.12558479806523e-18	2
Rpl41	1.22662677780707e-22	0.366067934107004	0.993	0.975	2.14230366744005e-18	2
Rps3	3.7017668228485e-22	0.44305535127988	0.985	0.943	6.46513575610491e-18	2
Tmem238	4.75016932615169e-22	0.533400248316967	0.331	0.113	8.29617072812392e-18	2
Rps28	5.34173598438498e-22	0.473470185220878	0.978	0.91	9.32934189672836e-18	2
Rpl3	6.0585646761673e-22	0.534670110774067	0.978	0.891	1.05812832069262e-17	2
Vrk1	1.96153655143186e-21	0.56753137977081	0.378	0.141	3.42582358707575e-17	2
Rpl11	4.09974892521844e-21	0.412134885225273	0.996	0.944	7.16021149789401e-17	2
Rps24	5.31032120329669e-21	0.423183761603325	0.996	0.973	9.27447598155767e-17	2
Tspo	8.76666502642087e-21	0.627600940969293	0.909	0.725	1.5310980468644e-16	2
H2-Ab1	9.81497901849478e-21	0.624775767743809	0.895	0.632	1.71418608558011e-16	2
Rpl35	2.1293303743996e-20	0.50742760383778	0.985	0.831	3.7188754988889e-16	2
Nfkb1	3.23113723572846e-20	0.773459207428214	0.531	0.273	5.64318118219975e-16	2
Gpr183	4.48624305187457e-20	0.733779646039799	0.473	0.213	7.83522349009893e-16	2
H2-Aa	4.52413829909121e-20	0.645544866883679	0.869	0.617	7.9014075393628e-16	2
Rplp0	6.36846406605986e-20	0.460529392892534	0.993	0.933	1.11225224913735e-15	2
Rps21	7.5616487271676e-20	0.398516546301598	0.985	0.958	1.32064195019982e-15	2
Npm1	7.66847328608781e-20	0.587929343054561	0.902	0.744	1.33929885941524e-15	2
Rpl27a	3.18637664957736e-19	0.373553350701796	0.985	0.972	5.56500681848686e-15	2
Hnrnpa1	5.38106958877584e-19	0.600581765290931	0.611	0.351	9.39803803679701e-15	2
Trappc5	5.42872505327982e-19	0.566369710747551	0.52	0.256	9.48126830555321e-15	2
Eef1a1	1.40666484503578e-18	0.333430902822039	0.985	0.966	2.45674015185499e-14	2
Cnn2	2.90307219201549e-18	0.563253237159092	0.6	0.327	5.07021558335505e-14	2
Rpl23a	2.9775977617539e-18	0.467028403604591	0.975	0.872	5.20037449090319e-14	2
H2-Eb1	3.48467862595666e-18	0.498814818053089	0.862	0.586	6.0859912202333e-14	2
Rpl19	5.22090958334807e-18	0.384971476016832	0.993	0.957	9.11831858731741e-14	2
Alcam	5.74476914288965e-18	0.499210453199488	0.331	0.127	1.00332393080568e-13	2
Nav1	1.24944561203917e-17	0.427223959000619	0.273	0.092	2.18215676142642e-13	2
Rpl24	2.7550398899118e-17	0.364005517436041	0.982	0.935	4.81167716773096e-13	2
Set	2.81141048504512e-17	0.524128850627416	0.72	0.47	4.91012841213131e-13	2
Pmaip1	6.46012616788541e-17	0.623339708965849	0.593	0.331	1.12826103522119e-12	2
Ciita	8.33078206769315e-17	0.559205821354249	0.265	0.091	1.45497108812261e-12	2
Ccnd3	1.09420088505162e-16	0.537882049210637	0.669	0.39	1.91102184574265e-12	2
Rplp2	1.09496776004796e-16	0.363889522508831	0.989	0.956	1.91236119292375e-12	2
Rps9	1.66686288642256e-16	0.376576595217619	0.996	0.984	2.911176031137E-12	2
Eef1g	2.05727060867182e-16	0.501164310944738	0.825	0.625	3.59302311804533e-12	2
Rpl7a	2.14684535610375e-16	0.39558041476291	0.978	0.885	3.7494654144352e-12	2
Ybx3	2.99710197636133e-16	0.582104252400829	0.505	0.272	5.23443860171506e-12	2
Rps27a	3.52218455742957e-16	0.341565005380776	0.993	0.977	6.15149532955074e-12	2
Gnb2l1	3.74051676299721e-16	0.416646070234139	0.985	0.923	6.53281252657462e-12	2
Rps17	5.117701593172E-16	0.3830689491097	0.967	0.872	8.9380658324749e-12	2
Psmb8	5.1808211599151e-16	0.575876622958732	0.869	0.657	9.04830415579173e-12	2
Tuba1a	6.25296771548644e-16	0.714517032668759	0.4	0.188	1.09208081150971e-11	2
Rps15	6.54832591568416e-16	0.365149279461233	0.985	0.939	1.14366512117424e-11	2
Rpl36a	9.98795377993006e-16	0.423529876454333	0.964	0.866	1.74439612766478e-11	2
Ctnna1	1.35380103331343e-15	0.499339008496391	0.411	0.192	2.36441350468191e-11	2
Rpl36	1.39373581170793e-15	0.36941864820085	0.982	0.933	2.4341595951479e-11	2
Rps27	1.56867008584666e-15	0.379882352815211	0.989	0.958	2.73968230493118e-11	2
Ccdc88a	1.75370074050601e-15	0.451805146842666	0.455	0.219	3.06283834329375e-11	2
Rpl7	2.01843820985772e-15	0.365842693352168	0.982	0.933	3.52520233351651e-11	2
Fdps	2.01937299876419e-15	0.619408168306601	0.364	0.165	3.52683494234165e-11	2
Pak1	2.25470124408977e-15	0.43922285879231	0.291	0.112	3.93783572280278e-11	2
Cd74	2.77487498480967e-15	0.419161418625968	0.938	0.772	4.8463191609701e-11	2
Dpysl2	3.4056797025689e-15	0.38085669823875	0.273	0.102	5.94801960053659e-11	2
Rps25	4.31067730321485e-15	0.31649438597421	0.978	0.935	7.52859791006474e-11	2
H2afz	4.76565276804973e-15	0.626680618382556	0.92	0.758	8.32321255939885e-11	2
Rnd3	7.36777960840167e-15	0.447791912595014	0.273	0.103	1.28678270860735e-10	2
Bri3bp	7.40482115202718e-15	0.480665023513101	0.389	0.178	1.29325201420155e-10	2
Bin1	8.2172478635744e-15	0.472499238316671	0.353	0.156	1.43514233937327e-10	2
Rpl22l1	9.43860167680923e-15	0.47870672301341	0.851	0.631	1.64845178285473e-10	2
Actb	1.29520328811648e-14	0.418099986145673	1	0.995	2.26207254269544e-10	2
Rps23	1.39442041584596e-14	0.337804621853564	0.993	0.949	2.43535525627498e-10	2
Rpl15	1.9814050797387e-14	0.457256527358683	0.913	0.782	3.46052397176364e-10	2
Rbm3	2.04593263287639e-14	0.511551150608894	0.775	0.532	3.57322134331862e-10	2
Rpl38	2.83840008882819e-14	0.321623982548306	0.993	0.939	4.95726575513843e-10	2
Tubb5	3.71138475664734e-14	0.578949498154693	0.6	0.363	6.48193347748458e-10	2
Rps29	5.26072143581005e-14	0.343356246626706	0.993	0.972	9.18784998764226e-10	2
Tagap	6.9199212121986e-14	0.576745790193964	0.258	0.098	1.20856423971049e-09	2
Naga	7.31574885342211e-14	0.460878300356795	0.276	0.111	1.27769553725017e-09	2
Plbd1	7.49810822466237e-14	0.561998648090114	0.76	0.509	1.30954460143728e-09	2
Pycard	7.98408751723869e-14	0.519294686478581	0.651	0.412	1.39442088488574e-09	2
S100a6	8.00931239006183e-14	0.252419190757057	0.949	0.649	1.3988264089243e-09	2
Ppm1m	2.47332396236646e-13	0.400641442113907	0.265	0.105	4.31966030027302e-09	2
Bhlhe40	2.48968819931905e-13	0.645430481198007	0.353	0.172	4.34824044011072e-09	2
Dapp1	3.4098096505689e-13	0.508296206687556	0.32	0.14	5.95523255471858e-09	2
Nfkbia	3.60903572452405e-13	0.990848456236947	0.618	0.449	6.30318089288126e-09	2
Etv3	7.06345027532886e-13	0.569911824938778	0.262	0.109	1.23363159058619e-08	2
Cfp	8.94210016646319e-13	0.505036983214936	0.422	0.214	1.5617377940728e-08	2
Cysltr1	1.71301561995958e-12	0.408425349890337	0.265	0.109	2.9917817802594e-08	2
Anxa2	1.75384530586266e-12	0.439468856223624	0.764	0.509	3.06309082668914e-08	2
Fgd2	2.48863616669025e-12	0.38777687473059	0.295	0.128	4.34640306512451e-08	2
Rplp1	3.39128866105165e-12	0.268715307383425	0.996	0.97	5.9228856465267e-08	2
Cd83	4.86248151810685e-12	0.611805430351368	0.411	0.22	8.49232397137361e-08	2
Mrpl52	5.17977567936324e-12	0.447561700730802	0.775	0.576	9.0464782240079e-08	2
Gars	5.97425989509596e-12	0.352045639848985	0.287	0.128	1.04340449067851e-07	2
Nhp2	6.71783081756004e-12	0.352185361076224	0.549	0.319	1.17326915228686e-07	2
Naca	6.76199935788857e-12	0.343154994787674	0.953	0.863	1.18098318785524e-07	2
Pkib	8.3511861043738e-12	0.413667156095038	0.258	0.108	1.45853465312888e-07	2
Cldnd1	1.18285604343097e-11	0.530374653135262	0.353	0.181	2.0658580798522e-07	2
Rps14	1.47741105263142e-11	0.296834507796998	0.996	0.973	2.58029840342078e-07	2
4930523C07Rik	1.65588615659955e-11	0.38808821625568	0.258	0.109	2.89200517250112e-07	2
Anp32b	1.72398933691443e-11	0.486309053209374	0.687	0.48	3.01094737692105e-07	2
Rpl9	3.05362416722667e-11	0.296496346497244	0.993	0.96	5.33315460806138e-07	2
Snrpf	3.6242826232078e-11	0.398041719139244	0.655	0.447	6.32980960143242e-07	2
Pfkp	3.77205257450857e-11	0.381934368793996	0.251	0.105	6.58788982137922e-07	2
Fbl	3.90546397248389e-11	0.451273749934872	0.469	0.274	6.82089282794311e-07	2
Ahnak	4.94770619003415e-11	0.409087442401449	0.676	0.433	8.64116886089464e-07	2
Ccnd1	5.29111559106619e-11	0.500727592267591	0.458	0.266	9.2409333797971e-07	2
Actg1	5.42435418334189e-11	0.344751008231262	0.993	0.943	9.47363458120661e-07	2
Rbbp7	5.56433503567473e-11	0.326570575745342	0.309	0.144	9.71811113980591e-07	2
Cd48	5.85322240334617e-11	0.462492631109127	0.644	0.437	1.02226529274441e-06	2
Dnajc2	6.72305865324451e-11	0.334954727664094	0.385	0.206	1.17418219378915e-06	2
Iqgap2	6.81531986315041e-11	0.361405601903842	0.302	0.141	1.19029561409922e-06	2
Itpr1	7.35889885088463e-11	0.488615560156324	0.345	0.178	1.285231684307E-06	2
St3gal4	8.05123206271276e-11	0.4163542615978	0.331	0.161	1.40614767975278e-06	2
Foxp1	1.1194878868517e-10	0.495115941808059	0.455	0.266	1.9551855943865e-06	2
Eif3k	1.31380532910201e-10	0.393350575498689	0.869	0.677	2.29456100727665e-06	2
Sp110	1.55986642577932e-10	0.338983981904634	0.353	0.174	2.72430671262358e-06	2
Tep1	1.60705478928025e-10	0.500168682250299	0.367	0.202	2.80672118947796e-06	2
Nol7	1.61487193977468e-10	0.335327209819388	0.622	0.411	2.82037384281647e-06	2
Slk	1.93015241083932e-10	0.436772615213546	0.396	0.217	3.37101118553088e-06	2
Bmyc	2.44599211873448e-10	0.292690936241047	0.389	0.204	4.27192523536976e-06	2
Rpl29	2.57821412032052e-10	0.302725346834944	0.982	0.902	4.50285096113979e-06	2
Eef1d	2.81146545756904e-10	0.354330428458089	0.8	0.599	4.91022442164433e-06	2
Ppp2r4	4.17016976926828e-10	0.280980552662755	0.295	0.141	7.28320150202705e-06	2
Tmem173	6.0407180667033e-10	0.416863119731214	0.309	0.157	1.05501141034973e-05	2
Dock10	6.7708407842449e-10	0.456123719609984	0.396	0.223	1.18252734296837e-05	2
Ccnd2	7.11480424099962e-10	0.410976009348623	0.287	0.135	1.24260056069058e-05	2
Prcp	8.0360642073113e-10	0.43537302719619	0.473	0.286	1.40349861380692e-05	2
Ywhah	1.19911304480213e-09	0.344532450696999	0.662	0.448	2.09425093274691e-05	2
Baz1a	1.29942279392165e-09	0.449368194693317	0.436	0.26	2.26944190958416e-05	2
Eif5a	1.38491032403275e-09	0.359730685142364	0.869	0.717	2.41874588092321e-05	2
Cct2	1.95342848658357e-09	0.335239339852177	0.655	0.446	3.4116628518182e-05	2
Eif3f	2.04594267166162e-09	0.337407137283594	0.909	0.732	3.57323887605702e-05	2
Smdt1	2.6343092415258e-09	0.3695625844882	0.869	0.716	4.60082109032482e-05	2
Nop58	2.6610852400615e-09	0.327271076456648	0.28	0.137	4.6475853717674e-05	2
Tax1bp3	2.89413939380687e-09	0.373133057322947	0.262	0.128	5.0546144512837e-05	2
Rpl27	3.39512085702426e-09	0.294186554134027	0.967	0.884	5.92957857679287e-05	2
Nsa2	4.27691250304587e-09	0.265694606980285	0.855	0.669	7.46962768656962e-05	2
Hnrnpf	4.361725278649E-09	0.316221060095956	0.847	0.667	7.61775319916047e-05	2
Sh3bgrl3	5.03112389753732e-09	0.302411426421193	0.967	0.879	8.78685788704892e-05	2
Uba52	5.71997952031615e-09	0.264506952814356	0.771	0.556	9.98994423223215e-05	2
Aimp1	5.77394929289708e-09	0.305661892292162	0.495	0.301	0.000100842024400447	2
Cfl1	6.92106071404863e-09	0.319526929460004	0.953	0.858	0.000120876325370859	2
Rpl10	7.96707761712684e-09	0.25412804378516	0.985	0.951	0.00013914501058312	2
Ifi35	8.97990346398356e-09	0.28627488444477	0.353	0.191	0.000156834013998473	2
Rpl34	1.03867463266231e-08	0.251189910272182	0.985	0.951	0.000181404524594472	2
Batf3	1.08754226894128e-08	0.389285257700081	0.302	0.156	0.000189939257270594	2
Gadd45b	1.2364305248758e-08	0.480591785334124	0.302	0.163	0.000215942591169559	2
Sec61b	1.42813350516782e-08	0.310554192244319	0.898	0.738	0.00024942351667756	2
Dek	2.31798731590577e-08	0.338819773235091	0.542	0.355	0.000404836484722942	2
Emc6	3.2975737648082e-08	0.283203537983153	0.56	0.37	0.000575921258023751	2
Prmt1	3.44764173167949e-08	0.255662330313136	0.327	0.179	0.000602130628437823	2
Mbnl1	3.51896794053808e-08	0.396312022082858	0.724	0.528	0.000614587750814976	2
Dusp2	3.60237515334807e-08	0.731647378368255	0.327	0.185	0.000629154820532241	2
Cst3	4.01890057667364e-08	0.640309594459954	0.993	0.962	0.000701900985716051	2
Ifi203	4.10567625186408e-08	0.369217510262735	0.498	0.321	0.000717056357388062	2
Nap1l1	4.18806483235986e-08	0.312923912568048	0.625	0.446	0.00073144552297165	2
Pgls	4.50866575888975e-08	0.31472055554457	0.702	0.529	0.000787438474790095	2
Ier3	5.41688164318697e-08	0.318539511386147	0.436	0.269	0.000946058378982605	2
Hnrnpa3	6.70622066746874e-08	0.303969450055586	0.698	0.519	0.00117124143957342	2
Ppp1r11	6.83998137432068e-08	0.339274688487765	0.484	0.314	0.00119460274702511	2
Ldha	7.39996815573141e-08	0.331943454825555	0.782	0.61	0.00129240443839849	2
Btf3	7.80218861332582e-08	0.308455733385285	0.916	0.824	0.00136265224131735	2
Plec	8.09792413624355e-08	0.379014127613206	0.305	0.17	0.00141430245039494	2
Hnrnpa0	8.11131202019719e-08	0.290796820537866	0.647	0.457	0.00141664064432744	2
Csrnp1	9.32381824978426e-08	0.382507865603092	0.255	0.133	0.00162840485732482	2
Snrpg	1.0146863648444e-07	0.296772343754956	0.724	0.561	0.00177214973620075	2
Pim1	1.14101537083438e-07	0.341310061371061	0.742	0.56	0.00199278334516225	2
Wdr89	1.20983996508881e-07	0.253742352345804	0.665	0.495	0.00211298549902761	2
Ptms	1.33548861260033e-07	0.268112027728617	0.778	0.597	0.00233243086190648	2
Tppp3	1.47985324628235e-07	0.669956632755177	0.276	0.153	0.00258456369463212	2
Impdh2	1.57886795770309e-07	0.260383337878249	0.298	0.159	0.00275749288812845	2
Crlf2	1.61871538876732e-07	0.258526948437514	0.495	0.315	0.00282708642648213	2
Gdi2	1.67198759434384e-07	0.280936855860573	0.713	0.531	0.00292012633352152	2
Mdh2	1.67326211761772e-07	0.301342059776974	0.687	0.519	0.00292235228841935	2
Polr2e	1.7250503155909e-07	0.330674033010062	0.491	0.319	0.00301280037617951	2
Zfos1	1.96274594074012e-07	0.31226855008912	0.433	0.272	0.00342793578550262	2
Cct5	1.96346008590392e-07	0.347668217366083	0.691	0.503	0.0034291830400312	2
Srsf3	2.05348718382435e-07	0.275034655704951	0.735	0.534	0.00358641536654922	2
Timm10b	2.45856202442232e-07	0.253415350460011	0.749	0.536	0.00429387857565357	2
Gm8730	2.664098557602E-07	0.307667461345164	0.338	0.203	0.0046528481308519	2
Fam105a	2.9138667226892e-07	0.316211061983142	0.535	0.366	0.00508906823117669	2
Pid1	3.27397790559653e-07	0.365246809498105	0.545	0.373	0.00571800241212434	2
2700029M09Rik	3.46277531365904e-07	0.285651612722435	0.269	0.145	0.00604773708530552	2
Serbp1	3.69925340609485e-07	0.27234138202695	0.815	0.65	0.00646074607374466	2
Srsf11	4.3089099519933e-07	0.316714699602195	0.531	0.366	0.0075255112311563	2
Mndal	4.67987139133803e-07	0.314417642018034	0.505	0.34	0.00817339538497187	2
Flot1	4.71231444787121e-07	0.272937256887576	0.258	0.139	0.00823005718320706	2
Psma7	5.18289254406343e-07	0.273511673547484	0.844	0.703	0.00905192182820678	2
Tomm20	5.37365110509971e-07	0.287312323896644	0.745	0.574	0.00938508165505665	2
Anxa1	5.38085978085877e-07	0.257198078121713	0.455	0.286	0.00939767160726985	2
Cyp51	7.07625349599636e-07	0.346358400296285	0.265	0.144	0.0123586767307576	2
Pabpc1	7.98724383762731e-07	0.269839296190422	0.844	0.677	0.0139497213624161	2
Tap1	9.06058215284674e-07	0.25869358202237	0.331	0.191	0.0158243067299468	2
Ddx21	9.34496912165605e-07	0.334731514511498	0.331	0.198	0.0163209885709723	2
Dusp3	9.43972495036572e-07	0.26505486306929	0.276	0.154	0.0164864796258137	2
Taok3	9.99649530415712e-07	0.31107505090468	0.462	0.318	0.0174588790487104	2
Pa2g4	1.1164607849432e-06	0.261979399275971	0.28	0.157	0.0194989876090329	2
Sept9	1.14742188200962e-06	0.262883199191104	0.32	0.187	0.0200397231692979	2
Prrc2c	1.16217570702356e-06	0.317811259583462	0.542	0.385	0.0202973987231664	2
Psme1	1.23125172229209e-06	0.359669657234737	0.756	0.589	0.0215038113298313	2
Ywhaq	1.40203737433753e-06	0.276355109436404	0.535	0.372	0.024486582742805	2
Sla	1.41362617385145e-06	0.282445361804194	0.305	0.18	0.0246889811263155	2
Hnrnpa2b1	1.43724210049871e-06	0.349409692783312	0.785	0.639	0.02510143328521	2
Rnh1	1.47674359451063e-06	0.333093398111196	0.571	0.424	0.0257913268781282	2
Abhd17a	1.54873698998125e-06	0.251817092977982	0.444	0.293	0.0270486915300225	2
Eif3g	1.7708647133903e-06	0.260275317014568	0.4	0.258	0.0309281522193616	2
Cd2ap	2.04588793218785e-06	0.260690336682394	0.378	0.236	0.0357314327356609	2
Limd2	2.25373165350407e-06	0.258783885290691	0.505	0.342	0.0393614233284486	2
Psmd8	2.26600543086443e-06	0.311280012115219	0.644	0.5	0.0395757848500473	2
Dbnl	2.3325186592132e-06	0.268808744077556	0.436	0.288	0.0407374383831586	2
Sumo2	2.34404631661112e-06	0.255887463615508	0.782	0.627	0.0409387689196131	2
Anp32e	2.77164355054139e-06	0.252992970653619	0.327	0.199	0.0484067546102054	2
Ube2f	2.81749019299844e-06	0.272144277960709	0.436	0.288	0.0492074662207178	2
Ywhae	2.98810588792743e-06	0.253408617645177	0.756	0.602	0.0521872693326526	2
Tuba1b	3.47890380291043e-06	0.338690106956227	0.535	0.383	0.0607590549178306	2
Selplg	5.08667322788293e-06	0.33982442774797	0.68	0.52	0.0888387479249754	2
Ddx39b	5.45941946418847e-06	0.269220383873561	0.407	0.275	0.0953487609420516	2
Tpm3	5.56262877739132e-06	0.302264333588356	0.815	0.662	0.0971513115971394	2
Il2rg	5.76118738571329e-06	0.364637755188715	0.262	0.152	0.100619137691483	2
Ptger4	7.0196935856669e-06	0.298924612220131	0.258	0.147	0.122598948473672	2
Orai1	7.6425514835529e-06	0.296686202350234	0.469	0.328	0.133477161660251	2
Mpp6	8.0428983533363e-06	0.250350429984306	0.436	0.3	0.140469219741018	2
Gpr146	8.27355254832904e-06	0.263285108123478	0.262	0.152	0.144497595256567	2
Tmed3	1.29290882203017e-05	0.253089989714684	0.418	0.284	0.22580652576757	2
Eif4a1	1.35746039110666e-05	0.262690060721026	0.818	0.699	0.237080457306778	2
Snrpd3	1.932766215184E-05	0.252668884916154	0.513	0.376	0.337557619481886	2
Knop1	2.76522710867465e-05	0.259790775370847	0.262	0.159	0.482946914530027	2
Luc7l3	4.59366673428188e-05	0.291731824459213	0.364	0.252	0.80228389514233	2
Sept11	4.69295297102075e-05	0.269200064053222	0.255	0.158	0.819624236388774	2
Atox1	6.86242461575731e-05	0.287284820674186	0.935	0.856	1	2
Nrip1	0.00010515314809264	0.257708020552679	0.313	0.208	1	2
Rel	0.000106066254045127	0.259047927136379	0.382	0.262	1	2
Cdkn2d	0.000240535982266907	0.273719434040913	0.367	0.254	1	2
Socs3	0.000771869183371527	0.27865368385485	0.495	0.388	1	2
Naaa	0.00099081875678457	0.451374892988526	0.316	0.234	1	2
Ppp1r15a	0.00137263766943806	0.256771261461978	0.4	0.301	1	2
Id2	0.00987009577939218	0.424807709898879	0.491	0.437	1	2
S100a9	1.4346655027247e-296	8.30345305615967	0.901	0.02	2.50564330050869e-292	3
S100a8	1.33062598453032e-281	7.94758503869601	0.89	0.025	2.3239382819822e-277	3
Cxcr2	5.31463519035503e-278	3.28258580166121	0.764	0.005	9.28201035995506e-274	3
Retnlg	3.21884533355115e-266	5.30346015095759	0.72	0.003	5.62171337504709e-262	3
Mmp9	9.07350057393472e-234	3.21761479882618	0.742	0.017	1.5846868752377e-229	3
Hdc	2.11058587929938e-189	3.01830953082762	0.698	0.03	3.68613823819636e-185	3
H2-Q10	1.87963407038982e-152	2.38864950483057	0.445	0.004	3.28278090393582e-148	3
Wfdc21	6.67781190868027e-147	2.61356797549846	0.445	0.006	1.16627984985101e-142	3
Slpi	1.39647149907563e-139	4.10173075430531	0.835	0.123	2.43893747313559e-135	3
Csf3r	5.52611673302816e-137	3.29405328242961	0.802	0.11	9.65136287423368e-133	3
Clec4d	3.66031958571321e-111	2.46580829659582	0.593	0.061	6.39274815644812e-107	3
Il1f9	7.08475335761551e-110	1.51715180591821	0.313	0.002	1.23735217390755e-105	3
Mxd1	1.79083207882139e-105	2.66747198616609	0.72	0.121	3.12768822566155e-101	3
Ifitm1	2.07023959191704e-102	3.64003503632848	0.632	0.083	3.61567344728311e-98	3
Stfa2l1	1.35341971599471e-95	2.30256032054174	0.264	0.001	2.36374753398477e-91	3
Arg2	1.55962245343377e-88	1.60493456997897	0.286	0.006	2.72388061492207e-84	3
Pglyrp1	3.95783573169572e-88	2.36580812382292	0.604	0.088	6.91236010540658e-84	3
Lrg1	1.41357410671545e-80	2.1022327918029	0.401	0.032	2.46880717737854e-76	3
Lcn2	6.77126504478639e-79	2.76027668229868	0.352	0.022	1.18260144007194e-74	3
S100a11	5.28980403779477e-75	2.92161569832247	0.984	0.613	9.23864275200856e-71	3
G0s2	5.66788086205963e-72	3.16075711029513	0.687	0.175	9.89895392558714e-68	3
Slc7a11	1.80435426299382e-68	1.72274083156997	0.335	0.025	3.1513047203187e-64	3
Msrb1	1.37276351437827e-62	2.32690320581354	0.962	0.66	2.39753147786165e-58	3
2310001H17Rik	6.31860733687307e-58	2.00803998902115	0.516	0.106	1.10354477138488e-53	3
Ccr1	8.24390940812157e-58	2.11265930892982	0.588	0.14	1.43979877812843e-53	3
Ltb	7.20181082283261e-55	1.8665436244809	0.451	0.077	1.25779626020772e-50	3
Txn1	3.57652684070129e-54	1.75896536726745	0.929	0.762	6.2464041272848e-50	3
Grina	3.94848564919357e-54	1.98487090540725	0.769	0.346	6.89603018631656e-50	3
Ptgs2	4.44910027321641e-52	1.70453335644273	0.473	0.091	7.77035362717247e-48	3
Trim30b	7.41652207371976e-52	1.68579527925926	0.335	0.041	1.29529558017516e-47	3
Slc2a3	2.62023417502419e-51	1.34263249948062	0.264	0.021	4.57623898667975e-47	3
Il1b	1.20881344105779e-44	2.05391455656762	0.962	0.647	2.11119267480744e-40	3
Fgl2	4.81165344338558e-44	2.21744788592686	0.555	0.171	8.40355273887291e-40	3
Sorl1	7.11822198711872e-44	1.96201959858039	0.582	0.191	1.24319747005028e-39	3
Slfn1	1.37960827144205e-42	1.94782782765678	0.527	0.152	2.40948584607354e-38	3
Slc40a1	5.49944232932917e-42	1.52455196273007	0.302	0.042	9.6047760281734e-38	3
Map1lc3b	1.27307048045508e-41	1.84253573930399	0.841	0.582	2.2234175941148e-37	3
Srgn	2.51865416172942e-36	1.72950996922489	0.945	0.821	4.39882949346044e-32	3
Txnip	1.50498491095872e-35	2.04325695895537	0.769	0.439	2.62845614698941e-31	3
Dusp1	1.56351096548738e-35	1.51435445740971	0.962	0.709	2.7306719012237e-31	3
Nudt4	1.56589000502814e-35	1.69215701322668	0.505	0.167	2.73482689378164e-31	3
Amica1	2.26608607839448e-34	1.71663742454022	0.445	0.126	3.95771933591596e-30	3
Gsr	6.0903618064679e-34	1.60320256552207	0.786	0.46	1.06368168949962e-29	3
Ikbkap	1.57989036076012e-33	1.31550735935048	0.269	0.044	2.75927851506755e-29	3
Hp	3.82116895308368e-33	1.95281525251128	0.665	0.29	6.67367157656064e-29	3
Tnfaip2	1.83923002632769e-32	1.95592586986584	0.489	0.164	3.21221524098131e-28	3
Sell	2.95116192380226e-32	1.46392971502365	0.511	0.174	5.15420429992064e-28	3
Cd24a	4.11644314086136e-32	1.40641821059288	0.324	0.066	7.18936794551436e-28	3
Ctsd	1.08696846887193e-28	1.2088365766315	0.764	0.439	1.89839043088482e-24	3
Taldo1	1.46064319893753e-28	1.42638958575629	0.907	0.77	2.55101334694439e-24	3
Pygl	2.10381761835304e-27	1.62743217547554	0.363	0.103	3.67431747045359e-23	3
Clec4e	1.34762371050132e-26	1.38291892902421	0.407	0.125	2.35362481039055e-22	3
Cd300lf	2.1562728396895e-26	1.4531280094849	0.297	0.068	3.76593051451771e-22	3
Adipor1	2.67985507682567e-26	1.4828753272863	0.593	0.291	4.68036689167603e-22	3
Cd9	3.86789427968299e-24	1.45011230249093	0.511	0.213	6.75527735946635e-20	3
Lmnb1	1.01227857498054e-23	1.20029380150643	0.297	0.075	1.76794453120352e-19	3
Ccl6	1.67939544463715e-23	1.50829753269892	0.835	0.556	2.93306414405879e-19	3
Hist1h2bc	1.99987135195391e-23	1.24042378842413	0.742	0.499	3.49277531618751e-19	3
Mmp8	2.19279407810211e-23	1.3181698385148	0.264	0.061	3.82971485740533e-19	3
Gm42418	1.12097184090827e-22	0.757106805796806	1	0.994	1.95777732014629e-18	3
Gcnt2	2.34884959571246e-22	1.27923276976569	0.423	0.163	4.10226581891181e-18	3
Junb	6.58242096040586e-22	1.15311162114098	0.967	0.804	1.14961982073488e-17	3
Cxcr4	4.5090844255416e-21	1.30518358576367	0.445	0.182	7.87511594920841e-17	3
Gmfg	6.26624049242335e-21	1.4156826496364	0.742	0.575	1.09439890200174e-16	3
Hmgb2	1.22511193330899e-20	1.41116043467279	0.764	0.574	2.13965799152416e-16	3
Ccpg1	1.48904033076881e-19	1.15346583872321	0.286	0.084	2.60060893768772e-15	3
Cd33	1.62932473176604e-19	1.16921959606231	0.302	0.091	2.84561564402939e-15	3
Ubb	3.18510904261546e-19	0.578380126355631	0.984	0.96	5.5627929429279e-15	3
Trem3	1.61623483953001e-18	1.18312236700827	0.275	0.08	2.82275414723916e-14	3
Gda	3.18306869564525e-18	1.39434625444072	0.533	0.274	5.55922947694444e-14	3
mt-Nd2	5.30757559510902e-18	0.735327257996045	0.978	0.998	9.26968077685791e-14	3
Prdx5	7.7094734509605e-18	0.67848074152043	0.923	0.875	1.34645953821025e-13	3
1600010M07Rik	1.11174934159516e-17	1.18342076107141	0.264	0.079	1.94167022509594e-13	3
Cd300ld	1.15693081054122e-17	1.45710098613951	0.401	0.173	2.02057966061023e-13	3
C5ar1	1.42507324141284e-17	1.14077641629399	0.401	0.167	2.48889041612752e-13	3
Cxcl2	2.81233764306415e-17	1.63983023239288	0.396	0.153	4.91174769361154e-13	3
Rnf149	5.14810058670976e-17	1.36526923803302	0.659	0.44	8.99115767468859e-13	3
Zyx	1.02866546363585e-16	1.14340527391181	0.665	0.456	1.79656423224001e-12	3
Dhrs7	1.12140465458486e-16	1.45969196495895	0.401	0.189	1.95853322923246e-12	3
Plk3	3.24741409568131e-16	0.936484044995575	0.269	0.085	5.67160871810741e-12	3
Ypel3	5.43989323792575e-16	1.27240507025046	0.659	0.479	9.50077354003731e-12	3
mt-Cytb	7.00454471377038e-16	0.645591523574763	0.995	0.999	1.22334373426E-11	3
Tsc22d3	1.06999977472268e-15	1.37830137184589	0.604	0.413	1.86875460655316e-11	3
Kap	2.83089026077933e-15	0.86920281825831	0.995	0.993	4.9441498404511e-11	3
S100a6	2.87277615989943e-15	1.44828030309044	0.846	0.678	5.01730356326435e-11	3
Tmcc1	5.34254007139761e-15	1.2945585965004	0.451	0.233	9.33074623469592e-11	3
Selplg	9.38093373523137e-15	1.12322252848119	0.698	0.527	1.63838007685816e-10	3
Gadd45a	1.1708205129277e-14	0.936996362376594	0.253	0.082	2.04483802582822e-10	3
Atg3	1.23178392987909e-14	1.14824121567126	0.538	0.345	2.15131063353384e-10	3
2810474O19Rik	1.44032247794889e-14	1.54069089288271	0.533	0.333	2.51552320773774e-10	3
Btg2	1.6287846489472e-14	0.939662266849183	0.918	0.771	2.84467238938628e-10	3
Btg1	1.822776624047E-14	1.16341171547318	0.879	0.752	3.18347937389808e-10	3
mt-Nd4	2.01151905142801e-14	0.637031613375859	1	0.999	3.51311802331903e-10	3
Hcst	2.66444440745738e-14	1.29455989409719	0.346	0.153	4.65345215762432e-10	3
Sephs2	2.71355890855317e-14	1.03651786584706	0.473	0.26	4.73923063378811e-10	3
Ube2b	3.47298701440719e-14	1.20439396754202	0.632	0.461	6.06557182066216e-10	3
Pag1	5.82264538532856e-14	1.09616506172781	0.275	0.101	1.01692501654763e-09	3
Gpx4	8.54934965426134e-14	0.734927644250109	0.819	0.806	1.49314391711674e-09	3
Pbx1	1.54807545382186e-13	1.08528059898873	0.258	0.09	2.70371378009988e-09	3
Mrpl33	1.56294279392201e-13	0.99762661605146	0.78	0.665	2.72967958958479e-09	3
Malat1	1.77985917138015e-13	0.601807344226075	1	0.997	3.10852404281542e-09	3
Cdk2ap2	3.80600168645261e-13	1.33912919430756	0.753	0.607	6.64718194538948e-09	3
Mcemp1	4.27358325672668e-13	1.28887678715775	0.445	0.244	7.46381315787315e-09	3
Pilra	7.43191983079959e-13	1.22422644119969	0.401	0.204	1.29798479844915e-08	3
Cebpb	8.57122624108121e-13	0.618404084143712	0.896	0.626	1.49696466300483e-08	3
Igf1r	1.28764389576581e-12	1.11102206113993	0.341	0.159	2.24887006395499e-08	3
mt-Nd1	1.7284614458546e-12	0.574502759561344	0.989	0.993	3.01875791518506e-08	3
Nlrp3	1.99134755192138e-12	0.978281953628432	0.275	0.109	3.47788849943069e-08	3
Ftl1	2.22227309707969e-12	0.340434595382764	1	0.996	3.88119996404968e-08	3
Slc16a3	2.50255499011985e-12	0.923673536407424	0.291	0.119	4.37071229024432e-08	3
Vasp	2.8334442932305e-12	1.02018427099734	0.505	0.324	4.94861045812706e-08	3
Ogfrl1	2.84742235045038e-12	1.29021339579559	0.379	0.203	4.97302313506158e-08	3
Jund	2.85803617580397e-12	0.734899439878501	0.89	0.778	4.99156018104164e-08	3
Fam32a	2.94609503994026e-12	1.28825097421382	0.505	0.325	5.14535498725566e-08	3
Neat1	4.54490670394538e-12	0.946371089397623	0.78	0.693	7.9376795584406e-08	3
Gpsm3	4.59081468535554e-12	1.19664171220819	0.604	0.448	8.01785784797346e-08	3
Lbr	6.93867278741383e-12	1.04426287980104	0.363	0.184	1.21183920232182e-07	3
Ppp1r2	7.09153213309908e-12	1.15815189226181	0.445	0.265	1.23853608704575e-07	3
Fos	7.65390052711909e-12	0.77476816284965	0.967	0.828	1.33675372706135e-07	3
Stk17b	8.13121159939232e-12	1.08653034917828	0.687	0.543	1.42011610583387e-07	3
Rassf3	8.1616516302565e-12	0.943371421211865	0.269	0.109	1.4254324572243e-07	3
Pxn	9.32720620121551e-12	0.995347386810025	0.308	0.139	1.62899656304229e-07	3
Rnf11	1.13766991683018e-11	0.85549989602091	0.379	0.195	1.9869405097439e-07	3
Pim1	1.28401012885228e-11	0.964937510319674	0.714	0.574	2.24252369004051e-07	3
Gabarap	1.34396002452518e-11	0.709978075043989	0.89	0.847	2.34722618283322e-07	3
Zfp36	1.38597570481199e-11	0.878347426429845	0.89	0.756	2.42060656845413e-07	3
Klf2	1.46520421591391e-11	1.05639905700034	0.863	0.726	2.55897916309364e-07	3
Mcl1	1.49407888340285e-11	1.04456965312755	0.868	0.779	2.60940876986308e-07	3
Cd44	2.03599319357299e-11	1.13869398527818	0.588	0.406	3.55586211257522e-07	3
Fth1	2.13088014780997e-11	0.467329653495633	0.995	0.999	3.72158217815012e-07	3
Sirpb1b	2.9263343455218e-11	1.00156514133682	0.264	0.11	5.11084293445383e-07	3
Eif1	4.17025252421952e-11	0.572220764350328	0.973	0.956	7.28334603354939e-07	3
Gm5150	4.26810095636846e-11	0.960697148314606	0.291	0.131	7.45423832029751e-07	3
mt-Nd3	4.4522501242739e-11	0.635261757989222	0.896	0.929	7.77585484204437e-07	3
Pla2g7	5.1073832471522e-11	1.26112630270794	0.445	0.264	8.92004484115132e-07	3
Slfn2	5.24998335522762e-11	1.13466321852409	0.654	0.508	9.16909592990503e-07	3
Lcp1	7.44879568727509e-11	0.958688272223702	0.802	0.713	1.30093216678259e-06	3
Rac2	8.01618416420623e-11	1.10308811537679	0.698	0.618	1.40002656427862e-06	3
Ndel1	9.62140746430975e-11	1.19105075951251	0.456	0.292	1.6803788136417e-06	3
Tpd52	4.11711539538866e-10	0.928445831125364	0.725	0.605	7.19054203804629e-06	3
Gng5	5.82752551444527e-10	0.638221988166054	0.934	0.885	1.01777733109787e-05	3
mt-Co3	8.15637807721044e-10	0.516849568855209	1	1	1.4245114311848e-05	3
Tyrobp	9.87456737662951e-10	0.829755273055206	0.989	0.964	1.72459319232834e-05	3
Mpc1	1.10521762934002e-09	0.716317584366183	0.681	0.609	1.93026258964234e-05	3
Fxyd2	1.7834738235816e-09	0.717997729353719	0.885	0.876	3.11483703288527e-05	3
Osm	1.86164946666353e-09	1.51248104572626	0.324	0.172	3.25137079352785e-05	3
March7	2.04924004730512e-09	0.891002501891395	0.319	0.165	3.57899774261839e-05	3
Hrsp12	2.32020073316837e-09	0.773847680209258	0.681	0.564	4.05223058047856e-05	3
Fxyd5	3.56811348761903e-09	0.808437534483232	0.929	0.871	6.23171020612663e-05	3
Ier2	4.01971006466521e-09	0.856715818893449	0.758	0.67	7.02042362793778e-05	3
Pnrc1	4.70763055771254e-09	0.949967557964494	0.582	0.473	8.22187676904494e-05	3
Fam134b	5.88586520948499e-09	0.920237717277647	0.379	0.22	0.000102796635883655	3
mt-Nd5	7.41638761082435e-09	0.583146005567408	0.819	0.858	0.000129527209623047	3
Plp2	1.19026757082046e-08	0.886333956158738	0.324	0.177	0.000207880231243793	3
Prr13	1.38570464610401e-08	1.01973639585906	0.604	0.507	0.000242013316442065	3
mt-Atp6	1.64846009678759e-08	0.508167863809901	1	1	0.000287903555903953	3
Ninj1	3.80955210321756e-08	0.857218479664186	0.473	0.318	0.000665338274826946	3
Gcnt1	5.05567628026593e-08	0.617538934677202	0.33	0.179	0.000882973862348444	3
Ncf1	7.99427512374001e-08	0.970113305639743	0.429	0.289	0.00139620015036119	3
Cks2	8.40198006155668e-08	1.00712020562774	0.407	0.268	0.00146740581775087	3
Atp6v1g1	8.50703069187465e-08	0.607312282805119	0.736	0.719	0.00148575291033591	3
Emb	1.17485577525143e-07	1.04961790938409	0.484	0.358	0.00205188561147663	3
Por	1.19101737041483e-07	0.712539178888687	0.341	0.199	0.00208011183742951	3
Slc22a12	1.27063104045104e-07	0.664993317136919	0.401	0.252	0.00221915711214774	3
mt-Co2	1.52187216737736e-07	0.471952194936205	0.995	1	0.00265794974032456	3
Ets2	1.53913495230041e-07	0.803681113227806	0.297	0.155	0.00268809919419267	3
Rgs2	1.91246931158819e-07	0.826589882986222	0.654	0.549	0.00334012765268878	3
Lilr4b	2.66715481783924e-07	0.801265184155867	0.28	0.147	0.00465818588935623	3
Fbxl5	3.94228986800127e-07	0.859359880341206	0.297	0.167	0.00688520925446422	3
Rin3	4.03896843565104e-07	0.797535199880105	0.269	0.15	0.00705405837286454	3
Anxa2	4.21272313607749e-07	0.824068345374835	0.665	0.535	0.00735752095715933	3
Msra	4.75118762259618e-07	0.732944653454107	0.412	0.275	0.00829794918286423	3
Cd84	4.78877946699381e-07	0.972730845453537	0.275	0.154	0.00836360333910469	3
Gpx3	4.90019238565287e-07	0.603567382866723	0.874	0.879	0.00855818600154274	3
Ggt1	6.16998904493729e-07	0.701639741678145	0.434	0.291	0.010775885866983	3
Ncf2	6.33863935794583e-07	1.01242074745822	0.588	0.501	0.0110704336386524	3
Aldoa	6.87532744209024e-07	0.505319488386586	0.714	0.685	0.0120077593776106	3
Fbp1	6.98870474987633e-07	0.751800261301143	0.511	0.401	0.012205772845659	3
Ifitm2	7.3240318668766e-07	0.863379046801392	0.89	0.739	0.0127914216555	3
Snap23	9.2034738278733e-07	1.01577436260834	0.401	0.284	0.0160738670403807	3
Nisch	9.69945549837839e-07	0.77889657057126	0.412	0.283	0.0169400990279179	3
Gpcpd1	1.046744225822E-06	0.995394065601156	0.286	0.169	0.0182813879039812	3
Pten	1.09948154137284e-06	0.789172164618764	0.429	0.312	0.0192024451200767	3
Actg1	2.25270965232404e-06	0.509895539827435	0.989	0.947	0.0393435740778393	3
Ugt2b38	2.65712890495773e-06	0.596938940001225	0.412	0.279	0.0464067563250868	3
Cystm1	3.37143641236476e-06	0.738416160696942	0.423	0.304	0.0588821369419506	3
Pnpla2	4.06190186150272e-06	0.797435626763907	0.269	0.16	0.070941116011145	3
Guca2b	4.11413947925356e-06	0.78242511325105	0.495	0.383	0.0718534460051634	3
mt-Nd4l	4.26115640372787e-06	0.565511400839329	0.709	0.731	0.0744210965911072	3
Tst	4.29249322525498e-06	0.416937805375197	0.264	0.143	0.0749683941790783	3
Akr1c21	4.91298943654119e-06	0.620072252075653	0.632	0.551	0.0858053605091919	3
Gstt2	5.22788104894589e-06	0.456251946164478	0.302	0.178	0.09130494251984	3
Ehd1	5.27393198004246e-06	0.861192080863141	0.368	0.252	0.0921092220314415	3
Cox8a	5.85951746419588e-06	0.393427540347177	0.896	0.925	0.102336472512181	3
Glipr1	6.00779370798084e-06	0.701996528988989	0.407	0.296	0.104926117109885	3
Fosl2	6.1501556838395e-06	0.729174699752007	0.28	0.165	0.107412469018257	3
Gng12	6.49309540166703e-06	0.681495810465851	0.396	0.276	0.113401911190115	3
Lst1	7.31835049518693e-06	0.946153785771618	0.742	0.645	0.12781499139844	3
Cd63	9.18929396829861e-06	0.592650134501666	0.593	0.471	0.160491019156335	3
Alox5ap	9.19558955838728e-06	0.648979081187338	0.83	0.748	0.160600971637234	3
Aldob	9.27967441090849e-06	0.662238864600645	0.698	0.672	0.162069513586517	3
Smim4	9.92856051659482e-06	0.643327856267746	0.346	0.228	0.173402309422329	3
Marcks	1.14345213048493e-05	0.913555901723522	0.604	0.552	0.199703914589193	3
Arrdc3	1.20061197259382e-05	0.868260084382847	0.258	0.151	0.209686881013511	3
Chchd10	1.36595244886761e-05	0.719833397966241	0.555	0.491	0.238563595194727	3
Ldhb	1.52730355164605e-05	0.651509302065736	0.588	0.513	0.266743565294982	3
Gm26740	1.61404546607156e-05	0.83736729504707	0.319	0.21	0.281893040649399	3
Ssh2	2.36971900137232e-05	0.883255629184645	0.434	0.333	0.413871423589675	3
Slc17a3	2.54290440107128e-05	0.505315646779995	0.275	0.16	0.444118253647099	3
Supt4a	2.59794257624149e-05	0.744362648666499	0.549	0.488	0.453730670940576	3
Tcn2	2.60040116624406e-05	0.64004876455333	0.478	0.385	0.454160063684524	3
Plscr2	3.07883299405715e-05	0.471617581679917	0.374	0.251	0.537718182412082	3
Raf1	3.15248190262745e-05	0.548764199362177	0.258	0.155	0.550580964293883	3
Myl12b	3.40329504888065e-05	0.62658795643573	0.758	0.725	0.594385480287006	3
Mgst1	3.49766167966617e-05	0.78169771250601	0.412	0.288	0.610866612353697	3
Sord	3.83299319238032e-05	0.540754823384599	0.527	0.433	0.669432261049223	3
Adh1	4.00569184283431e-05	0.429480596658949	0.28	0.166	0.699594080351013	3
Pbxip1	4.33977699434766e-05	0.844625826338983	0.286	0.186	0.757942052062819	3
Miox	4.45909583013823e-05	0.643463758100232	0.676	0.672	0.778781086733642	3
Ttc36	7.73458848420858e-05	0.662777457831841	0.588	0.544	1	3
Bdh2	8.39074076617716e-05	0.463033221892357	0.385	0.268	1	3
Ostf1	8.78317869550692e-05	0.874160794551075	0.648	0.629	1	3
Pcbd1	9.44339251340205e-05	0.550672524378099	0.407	0.302	1	3
Me1	9.48896015054021e-05	0.540856050811981	0.302	0.197	1	3
Gadd45b	9.82046393036987e-05	1.082886875301	0.269	0.175	1	3
Sult1d1	9.88394290935024e-05	0.485797277220264	0.467	0.359	1	3
Iqgap1	9.91122192173699e-05	0.737688446402395	0.643	0.599	1	3
Gk	9.96259894220195e-05	0.440301693577246	0.363	0.253	1	3
Adrb2	0.000102170043276471	0.813529238728	0.313	0.213	1	3
Tmem27	0.000128069469099997	0.638383900702063	0.478	0.389	1	3
Pgd	0.00016371959753277	0.855383683947716	0.363	0.27	1	3
Keg1	0.000171243192780044	0.567712230243028	0.527	0.445	1	3
Pck1	0.000173167227570635	0.61433866655118	0.566	0.493	1	3
Cmtm6	0.00017660783371095	0.749189235075259	0.269	0.18	1	3
Ndrg1	0.000179323129103024	0.497493781928621	0.593	0.538	1	3
Max	0.000208243576700716	0.546667314980775	0.258	0.164	1	3
Mettl9	0.000219337845243973	0.772191858659918	0.302	0.218	1	3
Tnfrsf1a	0.000233504823882517	0.807317973664353	0.44	0.376	1	3
Egr1	0.0002768633378109	0.374342307086937	0.549	0.425	1	3
Atp6v1b2	0.000278029179294843	0.528616128954913	0.423	0.333	1	3
Mpc2	0.000332944563657647	0.508367152905717	0.61	0.623	1	3
Dao	0.000343980720120382	0.420834750540382	0.319	0.213	1	3
Cdc42se1	0.000358681306765562	0.845597008219548	0.434	0.37	1	3
Lsp1	0.000366786921236441	0.616434228271196	0.78	0.72	1	3
Phyh	0.000402921554756814	0.470890508818726	0.451	0.369	1	3
Abcg2	0.000464227448887594	0.455675439456931	0.33	0.226	1	3
Anxa1	0.000482787215475996	0.953177579958228	0.385	0.303	1	3
Acox1	0.000509193320434195	0.534653552108985	0.363	0.271	1	3
Chpt1	0.000517644713769587	0.628906334428885	0.538	0.502	1	3
Pdzk1	0.000537119381295762	0.344822879973128	0.407	0.299	1	3
Folr1	0.000564284598887407	0.47636662222196	0.335	0.244	1	3
Pstpip1	0.000616481449225071	0.813970273576865	0.264	0.186	1	3
Neurl3	0.000619560215349327	0.927613747505139	0.379	0.306	1	3
Kcnj15	0.00062125637765001	0.356258762872276	0.313	0.212	1	3
Cox7a2	0.000638566317599558	0.449100317076345	0.703	0.805	1	3
Aldh8a1	0.000650250595935012	0.423273937513613	0.308	0.212	1	3
Acy3	0.000699979676169446	0.647700864529832	0.549	0.486	1	3
Fam21	0.00070526769031481	0.799714682314111	0.253	0.175	1	3
Ugt3a2	0.000772486640712119	0.468522988259848	0.253	0.166	1	3
Cyp2e1	0.000828933703317928	0.471388981125618	0.341	0.244	1	3
Fmo1	0.000880519480759289	0.368750416990303	0.352	0.251	1	3
D8Ertd738e	0.000933467384247154	0.556574414499314	0.687	0.733	1	3
Acadm	0.00108567870054905	0.441715621129255	0.451	0.386	1	3
Iscu	0.00109166826557239	0.453787534025388	0.495	0.453	1	3
mt-Co1	0.00112861670457173	0.261978039408874	0.989	0.999	1	3
Gas2	0.00117742004477484	0.406381334567367	0.291	0.199	1	3
Cyp4f18	0.00118661893006094	0.739547157164046	0.396	0.319	1	3
Cldn10	0.0012299775100487	0.446793196318604	0.313	0.224	1	3
Wfdc17	0.00126643235457828	0.367586366808882	0.527	0.715	1	3
Igfbp7	0.00129778068011989	0.62747455860937	0.401	0.325	1	3
Gstm5	0.00143442187560623	0.530162579633547	0.352	0.267	1	3
Pter	0.00149610620968614	0.480133216128352	0.352	0.277	1	3
Grhpr	0.00154399389111505	0.42580352166446	0.363	0.272	1	3
Ass1	0.00158911728021238	0.440787365240016	0.505	0.457	1	3
Lactb2	0.00164928837660629	0.385368526662343	0.368	0.274	1	3
Slc9a3r1	0.00169957682122438	0.41459506656228	0.39	0.313	1	3
Cda	0.00182264533740783	0.542161009806145	0.429	0.363	1	3
Fmo2	0.00183949047600329	0.260414087771942	0.258	0.172	1	3
Fut9	0.00185322272666723	0.321474805419136	0.291	0.2	1	3
Ephx2	0.00192707440671716	0.475162005810355	0.302	0.216	1	3
Cmip	0.00196517579709966	0.62884670172566	0.423	0.371	1	3
Pecr	0.00212990639384375	0.435016497394077	0.418	0.344	1	3
Eci3	0.00215490756175487	0.486796837604511	0.286	0.206	1	3
Fah	0.00225601470156131	0.419932689800554	0.308	0.231	1	3
Svil	0.00241927018177835	0.726065575746275	0.264	0.201	1	3
Ndufb9	0.0024816463983862	0.34098613801938	0.648	0.719	1	3
Rabac1	0.00263986876340482	0.670007548177158	0.56	0.55	1	3
Card19	0.00276997410346085	0.743952668372833	0.357	0.299	1	3
Hgd	0.00284879110490839	0.322247741665961	0.286	0.203	1	3
Ces1f	0.00291097904292462	0.463764867646792	0.258	0.18	1	3
Stard10	0.00300488467403417	0.454698628449308	0.39	0.325	1	3
Fcgr3	0.0030925171440866	0.517376311866122	0.571	0.506	1	3
Ncor1	0.00312005946916538	0.664389602350663	0.495	0.475	1	3
Ppp2r5a	0.00315595811542639	0.633727123145981	0.357	0.303	1	3
Slc4a4	0.00344899353798225	0.34697308238014	0.357	0.265	1	3
Ptprc	0.00349066462976249	0.571234412806828	0.764	0.758	1	3
Glyat	0.00359054956281729	0.461833170891265	0.44	0.372	1	3
Creg1	0.00365749050740271	0.537681223715573	0.511	0.491	1	3
Atp6v1e1	0.00377345118390798	0.524150344478086	0.588	0.585	1	3
Mep1a	0.00385230348837961	0.487914635695365	0.286	0.209	1	3
Slc47a1	0.00392610321977469	0.284868868334322	0.253	0.173	1	3
Gipc2	0.00422972770367251	0.250179191747411	0.253	0.17	1	3
Tkfc	0.00427475943843921	0.261167858347092	0.253	0.171	1	3
Tsc22d4	0.00454240751344966	0.677982669632059	0.467	0.439	1	3
Ier3	0.00454944173403152	1.18429951592281	0.346	0.289	1	3
Cyp4b1	0.00475735132879404	0.582531136645204	0.418	0.362	1	3
Pth1r	0.00480343306738487	0.401014596376325	0.313	0.24	1	3
Cotl1	0.0050058181085469	0.446511018368529	0.681	0.66	1	3
Ezr	0.00506805563502926	0.543088672075897	0.423	0.379	1	3
Uqcc3	0.00509875179472625	0.429982942207168	0.335	0.261	1	3
Apbb1ip	0.00517355246493746	0.642460144578353	0.473	0.439	1	3
Slc34a1	0.00539253738575297	0.716499653669143	0.555	0.567	1	3
Vmp1	0.00545135620289619	0.72516974236403	0.423	0.381	1	3
Plek	0.00548327405963455	0.616402972059297	0.401	0.346	1	3
Cyp2j5	0.00566486689127984	0.337321543098409	0.352	0.271	1	3
Myh9	0.00567690084789608	0.69949577366106	0.385	0.343	1	3
R3hdm4	0.00598719400475559	0.651132893192613	0.275	0.211	1	3
Fam195a	0.00599960083505433	0.406762689500578	0.302	0.226	1	3
Uqcr11	0.00628369549427053	0.387293258714148	0.632	0.734	1	3
Akr7a5	0.00644127651263663	0.476804621713251	0.429	0.386	1	3
Pdzk1ip1	0.00647777561533982	0.457578651318709	0.396	0.333	1	3
Lars2	0.00650591835063943	0.509521001899244	0.341	0.279	1	3
Pipox	0.00674740766435314	0.29915888782968	0.308	0.233	1	3
Cmbl	0.00678228836593749	0.360414811874629	0.302	0.234	1	3
Pak2	0.00696259465621712	0.57693347336456	0.451	0.411	1	3
Mkrn1	0.00701617495809397	0.535589979514926	0.401	0.353	1	3
Ppp1r15a	0.00755482843713505	0.931451661825695	0.352	0.312	1	3
Selenbp1	0.00772768418519823	0.358238853853226	0.423	0.373	1	3
Tmem252	0.00781717651898052	0.444273034276173	0.286	0.216	1	3
Slc22a6	0.00802226334883216	0.549294558221354	0.308	0.246	1	3
Cml1	0.00807522949325785	0.687672307678902	0.385	0.334	1	3
Calml4	0.00822082163275788	0.446190931932046	0.385	0.325	1	3
Chchd2	0.00896296288054208	0.269479746141868	0.846	0.931	1	3
Acsm2	0.00987883882800506	0.566912025586882	0.467	0.453	1	3
Acot13	0.00991101341365918	0.342833781099419	0.379	0.317	1	3
Ly6d	0	5.14314131531057	0.991	0.011	0	4
Siglech	0	4.09607745329146	1	0.019	0	4
Cox6a2	3.31541789952964e-306	3.82957876413089	0.871	0.007	5.79037736152851e-302	4
Ccr9	2.80481594196453e-290	2.80122830330235	0.828	0.006	4.89861104264105e-286	4
Pacsin1	4.76547118206725e-199	1.6416403822249	0.534	0.001	8.32289541948045e-195	4
Cd300c	7.43167651228789e-192	1.74056338233906	0.672	0.015	1.29794230287108e-187	4
Spib	1.1894200549179e-178	1.75099482533463	0.629	0.015	2.07732212591412e-174	4
P2ry14	6.96820925953622e-176	2.08050061870308	0.681	0.022	1.216997747178e-171	4
Atp2a1	8.73863077007153e-169	1.37065041991144	0.457	0.001	1.52620186399299e-164	4
D13Ertd608e	9.86026134777826e-169	1.41130890820132	0.44	0	1.72209464438947e-164	4
Ptprcap	3.1848344653242e-159	2.15454924185599	0.707	0.033	5.56231339368871e-155	4
Smim5	3.20730229706353e-153	2.39603649277251	0.716	0.039	5.60155346182146e-149	4
Lefty1	7.4329421837687e-153	1.49248265517824	0.543	0.012	1.2981633523952e-148	4
Fcrla	2.45110305461853e-149	1.62775157622172	0.466	0.006	4.28085148489126e-145	4
Mzb1	1.0698925606243e-143	1.47883197544189	0.431	0.004	1.86856735713034e-139	4
Mctp2	5.96593791568298e-140	1.28591465493149	0.457	0.007	1.04195105697403e-135	4
Klk1b27	1.45066422891074e-138	1.37313209274273	0.371	0.001	2.53358507579261e-134	4
Dntt	1.15472468138703e-131	1.08053623328065	0.353	0.001	2.01672665604244e-127	4
Gpr171	5.00489421047676e-127	1.85656916138989	0.69	0.047	8.74104773859767e-123	4
Il7r	3.40347050488601e-125	1.63358631811974	0.56	0.025	5.94416123678342e-121	4
Rpgrip1	3.00766555797483e-122	1.93820188620687	0.586	0.032	5.25288789700305e-118	4
Cd8b1	1.86783189976343e-121	2.23092838717688	0.422	0.009	3.26216841293684e-117	4
Lag3	3.73008704262524e-121	1.57766279655231	0.534	0.022	6.51459701994498e-117	4
Sh3bgr	1.33409296484484e-118	1.04095075689036	0.319	0.001	2.32999336310152e-114	4
Cdh5	1.85337690603118e-118	1.02500939015969	0.336	0.002	3.23692276638345e-114	4
Lrp8	2.01088052704634e-118	0.963283282471243	0.336	0.002	3.51200284048643e-114	4
Sept1	8.10370912152836e-113	1.34924918594698	0.517	0.024	1.41531279807493e-108	4
Runx2	5.12821263852027e-109	1.95801837198338	0.647	0.052	8.95642337317565e-105	4
Cd209d	1.95413433875035e-106	2.03945346199659	0.578	0.037	3.41289562262748e-102	4
Hs3st1	7.26301376007945e-105	1.07538382193117	0.422	0.014	1.26848535319788e-100	4
Klra17	2.89967542918227e-103	1.30837591156444	0.44	0.017	5.06428313706683e-99	4
Card11	4.74148898008019e-103	1.25223721253986	0.448	0.018	8.28101050371006e-99	4
Klk1	1.54030466280606e-100	2.68254320917254	0.629	0.055	2.69014209359079e-96	4
Cd7	8.34763721272409e-99	1.85653671538899	0.767	0.084	1.45791483920226e-94	4
Bcl11a	3.9202699076263e-96	1.97138156781495	0.776	0.103	6.84675139366934e-92	4
Tcf4	6.29950712239457e-96	2.88822991862161	0.948	0.221	1.10020891892621e-91	4
Ccdc162	3.05124911966746e-92	0.741658652582257	0.259	0.001	5.32900658749922e-88	4
Sla2	3.90292898913056e-92	0.733462736802983	0.259	0.001	6.81646547951652e-88	4
Cxcr3	5.07673527915068e-86	0.965088548023724	0.379	0.015	8.86651816503667e-82	4
Rnase6	3.2185487685801e-85	2.83118007751617	0.94	0.268	5.62119542432514e-81	4
Pir	2.38742100476597e-84	0.8305918189513	0.267	0.004	4.16963078482377e-80	4
Prkca	1.6287577303924e-81	0.79100051884882	0.302	0.008	2.84462537613033e-77	4
Hmgn3	1.79736116010934e-80	1.08848615831364	0.448	0.03	3.13909126613096e-76	4
Irf8	2.93592815471975e-80	3.1078988250578	0.974	0.382	5.12759852221805e-76	4
Ly6c2	1.18679374993785e-78	2.48472100134683	0.957	0.241	2.07273528426646e-74	4
Bst2	3.6967765115067e-78	3.41087451775536	1	0.48	6.45642017734644e-74	4
H2-Q7	1.10015924049014e-76	2.28415968077455	0.819	0.163	1.92142811351603e-72	4
Cnp	5.87335038625884e-76	1.57519720555746	0.655	0.094	1.02578064496011e-71	4
Fyn	7.79133586750115e-75	1.77262704118569	0.681	0.101	1.36075680925908e-70	4
Rell1	1.31533009527966e-74	1.49380639054984	0.638	0.085	2.29722401140593e-70	4
Dnajc7	1.80324303450392e-73	2.31454515860509	0.931	0.291	3.14936395976109e-69	4
Upb1	4.22669756496591e-71	1.91223535750904	0.828	0.193	7.38192729721297e-67	4
Ctsl	6.08336877674331e-70	2.74957245157833	0.974	0.404	1.06246035685822e-65	4
Tmem229b	3.32754038126677e-68	1.10974087847373	0.517	0.055	5.81154927588242e-64	4
Tubb2b	1.68906027605239e-66	0.981815907709302	0.405	0.031	2.9499437721255e-62	4
St8sia4	4.41317813048474e-65	1.89101765735626	0.853	0.217	7.7076156048916e-61	4
Cmah	4.27689303097953e-64	1.06298578469357	0.397	0.031	7.46959367860575e-60	4
Nucb2	2.44152879716652e-62	1.57548472899729	0.638	0.107	4.26413004425132e-58	4
Sell	3.09573853851288e-62	1.70913368520456	0.793	0.167	5.40670735751274e-58	4
Hvcn1	5.76109775300538e-62	0.982074219805399	0.319	0.018	1.00617572256239e-57	4
Mycl	1.90143923232065e-60	0.780357988371092	0.319	0.019	3.32086361924801e-56	4
Klrd1	2.95075618501373e-60	1.48656893874097	0.621	0.094	5.15349567712648e-56	4
Amica1	1.00048251449159e-59	1.40420016731708	0.69	0.122	1.74734271155957e-55	4
Blnk	1.85721818511201e-55	1.15385623004032	0.534	0.075	3.24363156029813e-51	4
Ptp4a3	1.88022549870725e-55	1.23270857115035	0.578	0.093	3.28381383349222e-51	4
Ccnd1	8.37354337265597e-55	1.6126671686222	0.879	0.255	1.46243935003437e-50	4
Pltp	8.37665881019941e-55	1.54030416081042	0.741	0.163	1.46298346120133e-50	4
Lair1	3.44989174731326e-54	1.70833799415136	0.836	0.248	6.0252359366826e-50	4
Ly6a	7.93331051817153e-54	2.42637136755414	0.819	0.244	1.38555268199866e-49	4
Pafah1b3	1.12971181442623e-52	1.34661683153446	0.569	0.1	1.97304168389541e-48	4
Hivep3	8.6055317918465e-52	1.06393964381424	0.397	0.043	1.50295612744599e-47	4
Fam3c	3.1635223679748e-51	0.950287575427556	0.431	0.051	5.52509181566798e-47	4
Nek6	3.9551076964761e-51	0.948508471468991	0.336	0.029	6.9075955918955e-47	4
Cd4	7.32700131334674e-51	0.82908424348523	0.267	0.015	1.27966077937601e-46	4
Rpl31	5.73388541697334e-50	1.85974058775548	0.957	0.801	1.00142308807439e-45	4
Tsc22d1	7.79013242162385e-47	1.68443126002364	0.802	0.272	1.36054662743661e-42	4
Rabgap1l	1.90640842883833e-46	1.00890266476328	0.414	0.054	3.32954232096614e-42	4
Csf2rb2	3.07327846975126e-46	0.872747432570559	0.345	0.035	5.36748084742057e-42	4
Dap	3.50980174815091e-46	1.43773663763183	0.75	0.222	6.12986875314556e-42	4
Lgals1	2.87447974442686e-45	2.27826015771256	0.931	0.514	5.02027887364152e-41	4
Gm5547	9.88452950261724e-44	1.12860492542846	0.457	0.073	1.7263330776321e-39	4
Gnas	1.31227396673528e-43	1.40096097553562	0.991	0.767	2.29188648290316e-39	4
Kmo	5.5257660813601e-43	1.15734268087371	0.517	0.096	9.65075046109541e-39	4
Prss30	6.59931183717743e-43	0.613335404179394	0.25	0.017	1.15256981236304e-38	4
Gapt	1.43782070892806e-41	1.009795934278	0.371	0.048	2.51115386814286e-37	4
Tspan13	1.64563158656857e-41	1.43687227614694	0.793	0.266	2.87409556594201e-37	4
Grn	2.05191644459845e-41	1.56017219992577	0.94	0.512	3.58367207049119e-37	4
Ptprs	4.16483531177587e-41	0.897444254954846	0.388	0.052	7.27388487201656e-37	4
Cd69	9.63808459165401e-41	1.250501789312	0.491	0.09	1.68329147393237e-36	4
Clec9a	1.93194911196054e-39	0.786474130942482	0.284	0.027	3.37414912403908e-35	4
Fdps	1.41775730837443e-38	1.31718606527412	0.629	0.165	2.47611313907594e-34	4
Sema4b	2.22724061190445e-38	0.721093094104316	0.302	0.032	3.88987572869113e-34	4
Tnfrsf13b	3.36842335946735e-38	1.13806234294127	0.543	0.121	5.88295139730972e-34	4
Ppia	3.61998438207052e-38	0.988956841214723	0.974	0.927	6.32230272328617e-34	4
Tfrc	1.13929358135566e-37	0.876064632805755	0.371	0.054	1.98977623983767e-33	4
Cxxc5	8.28996096397756e-36	0.928813500732574	0.466	0.091	1.44784168235868e-31	4
Gm20186	1.43493865891469e-34	0.776958390089108	0.379	0.06	2.5061203677945e-30	4
Fam43a	1.19569156236713e-33	0.946319765106965	0.345	0.052	2.08827531367419e-29	4
Tcf12	1.72098077890095e-33	1.0250990908097	0.457	0.095	3.00569293035051e-29	4
Ly6e	2.41688120222914e-33	1.3933485291513	1	0.746	4.2210830196932e-29	4
Paqr5	3.74801616676164e-33	0.892760634435234	0.362	0.059	6.54591023524921e-29	4
Ctso	2.3343823552637e-32	1.18193152393702	0.371	0.065	4.07699878346806e-28	4
P2ry10	7.70756942761084e-32	0.656641199672979	0.276	0.033	1.34612700053223e-27	4
Pgls	8.36970276703522e-32	1.23330910599247	0.931	0.529	1.4617685882627e-27	4
Fgfr1op2	1.50857770531843e-31	1.4069609835404	0.784	0.339	2.63473096233864e-27	4
H2-Oa	2.61338821808211e-31	0.822184484572795	0.362	0.06	4.56428252288041e-27	4
Mvb12a	1.41078250957887e-30	1.21808998752966	0.664	0.231	2.4639316529795e-26	4
R3hdm4	3.15948886912506e-30	1.04361719943404	0.612	0.19	5.51804730992691e-26	4
Tbc1d8	4.98312273562843e-30	0.746397959600854	0.328	0.052	8.70302385777506e-26	4
Mef2c	5.32017992554116e-30	1.30847581487286	0.793	0.348	9.29169423995764e-26	4
Dirc2	6.54712927296793e-30	0.87039322144102	0.31	0.048	1.14345612752385e-25	4
Snx5	1.0122087308827e-29	1.30078746012936	0.802	0.383	1.76782254848664e-25	4
Cd164	1.58168644958319e-29	1.05565259943105	0.603	0.189	2.76241538419704e-25	4
Npc1	2.35285106171644e-29	0.882267220835072	0.405	0.083	4.10925437928777e-25	4
Acap1	5.51156991326164e-29	0.602845339322108	0.25	0.03	9.62595685351145e-25	4
Apobec3	7.45445176146566e-29	1.07024309884664	0.629	0.205	1.30192000013998e-24	4
Ubxn4	1.3069338219949e-28	1.11159658695761	0.828	0.363	2.28255992011409e-24	4
Tmed3	2.73840875668564e-28	1.14066409770357	0.698	0.277	4.78263089355147e-24	4
Sec61b	5.73210078909529e-28	1.08797387010484	0.957	0.749	1.00111140281549e-23	4
Atp1b1	7.93646822945042e-28	1.08107943837142	0.81	0.343	1.38610417627352e-23	4
Fgfr1op	1.2168196748297e-27	1.02000178961485	0.379	0.079	2.12517556209008e-23	4
Ablim1	3.6994582119314e-27	0.735527316645305	0.276	0.041	6.4611037671382e-23	4
Tubgcp5	4.17729357307416e-27	0.707375762649354	0.284	0.044	7.29564322537403e-23	4
Scimp	7.82268269942791e-27	0.801844380567641	0.612	0.181	1.36623153345509e-22	4
Pld4	2.8496314633222e-26	1.10999381724098	0.888	0.551	4.97688135069223e-22	4
Sms	3.20363725505732e-26	1.04563693629065	0.603	0.21	5.59515246595762e-22	4
Clec10a	1.16459997975483e-25	0.771229792178408	0.466	0.116	2.03397386464181e-21	4
Pkib	1.2620780623102e-25	0.860994283180973	0.44	0.11	2.20421933582476e-21	4
Mpeg1	3.98413664934435e-25	1.15529130344767	0.879	0.483	6.95829465807992e-21	4
Arhgap17	1.09192353930536e-24	0.967542769604914	0.638	0.231	1.90704446139682e-20	4
Cd47	1.09656228054766e-24	1.14986799295443	0.931	0.621	1.91514602297648e-20	4
Abhd17b	1.36703779640207e-24	0.88123388742577	0.388	0.09	2.38753151141622e-20	4
Ramp1	2.49073088163663e-24	1.23573233276628	0.69	0.302	4.35006148477838e-20	4
Bmyc	6.441646754167E-24	0.961465102685047	0.595	0.208	1.12503360561527e-19	4
Rac2	6.67766974148963e-24	1.08394972596998	0.897	0.607	1.16625502035116e-19	4
Rilpl2	7.25960303658831e-24	1.08931444592798	0.543	0.184	1.26788967034015e-19	4
Ccl4	1.32825384871398e-23	0.740388596552147	0.905	0.414	2.31979534677896e-19	4
H2-Q6	1.38967996781537e-23	0.763366631278863	0.336	0.068	2.42707606378954e-19	4
Serp1	1.45914747957754e-23	1.09509075554917	0.853	0.536	2.54840107308218e-19	4
Gna15	2.6196488122464e-23	0.712843765305984	0.328	0.067	4.57521665058835e-19	4
Dusp5	3.35802441099742e-23	0.852594003416336	0.569	0.186	5.864789633807E-19	4
Rps20	3.53390042224295e-23	0.695469108461491	0.983	0.941	6.17195708744731e-19	4
Pkp3	3.66268578196873e-23	0.640963502494235	0.319	0.064	6.39688071820838e-19	4
Net1	4.75387793432034e-23	0.785971944723944	0.328	0.07	8.30264781229048e-19	4
Ppp1r14b	5.61140704526041e-23	1.03112871338364	0.733	0.367	9.8003224045473e-19	4
Irf2bp2	1.38884224094002e-22	1.09204502183506	0.776	0.401	2.42561297380174e-18	4
Mbnl1	1.48558211842539e-22	1.19356508323402	0.845	0.538	2.59456916982995e-18	4
Msmo1	1.63847485774545e-22	0.893498548250153	0.5	0.149	2.86159633905243e-18	4
Med10	1.95712369154791e-22	0.857689913048636	0.526	0.175	3.41811652728842e-18	4
Tagln2	7.15785965529476e-22	0.928844122691733	0.974	0.611	1.25012018879723e-17	4
Tex2	8.30131587309471e-22	0.662088685068173	0.25	0.042	1.44982481723599e-17	4
Cd37	1.27048957303517e-21	0.993497655127753	0.491	0.16	2.21891003930593e-17	4
Pml	1.97763806427232e-21	0.643476900453152	0.25	0.042	3.45394487925161e-17	4
Spint2	2.06579327120027e-21	0.74509561797646	0.422	0.117	3.60790794815126e-17	4
Hhex	4.21084664703316e-21	0.949861861984179	0.422	0.122	7.35424366904342e-17	4
Ebpl	4.83918556548507e-21	0.653173205719614	0.379	0.097	8.45163759011967e-17	4
Svbp	8.68140849804479e-21	0.880404557415679	0.517	0.172	1.51620799418352e-16	4
Smad7	1.18344946708054e-20	0.983416010876784	0.414	0.119	2.06689449425616e-16	4
Spcs2	2.5257178717313e-20	0.898507734368248	0.845	0.503	4.41116626297872e-16	4
Plekhm3	2.84137907601189e-20	0.721626282469198	0.388	0.104	4.96246855625477e-16	4
Snx18	4.49238284967827e-20	0.917067114058576	0.526	0.185	7.8459466469631e-16	4
Rbbp6	5.62586882286011e-20	0.869457230509701	0.569	0.216	9.82557989912519e-16	4
Mtdh	6.54668550719315e-20	0.80458025700325	0.836	0.453	1.14337862383128e-15	4
Pkig	7.19496077094203e-20	0.892594213066385	0.578	0.232	1.25659989864503e-15	4
Prr5	8.37086870889363e-20	0.588704480228611	0.379	0.101	1.46197222000827e-15	4
Selplg	1.28468230553047e-19	0.752869542592956	0.897	0.52	2.24369764660896e-15	4
Krtcap2	1.60746653704244e-19	0.930308297008762	0.828	0.515	2.80744030694462e-15	4
Ptms	2.06835372215933e-19	0.86980953515287	0.879	0.607	3.61237977575127e-15	4
Rpl13a	4.00643487253612e-19	0.629514922197707	0.966	0.945	6.99723850488433e-15	4
Abhd17a	4.20337541479443e-19	0.911054503105146	0.638	0.294	7.34119516193847e-15	4
Cep57	4.40618830170618e-19	0.547447773941387	0.276	0.058	7.69540786892985e-15	4
Rgs18	4.87653762654221e-19	0.663301155487234	0.336	0.085	8.51687296475597e-15	4
H13	7.62773383928229e-19	0.93616944458458	0.698	0.341	1.33218371503065e-14	4
Zfp36l1	1.23040152001872e-18	0.703671362732236	0.828	0.417	2.1488962547127e-14	4
Hmgcr	1.5208734731587e-18	0.905970520006162	0.414	0.126	2.65620552087167e-14	4
Plac8	1.52946898515001e-18	0.70966832692383	0.966	0.526	2.67121758256449e-14	4
Timp2	2.21294872702202e-18	0.577092747857731	0.629	0.239	3.86491495174396e-14	4
Ppfia4	2.22556359888376e-18	0.86923984910999	0.56	0.218	3.88694682545049e-14	4
Pmvk	2.75156107270715e-18	0.747450688566248	0.397	0.119	4.80560141348303e-14	4
Sept11	2.79168189892277e-18	0.792600608434436	0.457	0.153	4.87567243646861e-14	4
Tyrobp	3.92806172516222e-18	0.675671268156017	1	0.964	6.86035980299582e-14	4
Ctsb	6.05854939763796e-18	0.681953009647357	0.94	0.71	1.05812565229747e-13	4
Smim14	6.33760343249825e-18	0.964728745953987	0.681	0.358	1.10686243948582e-13	4
Cd180	6.98536582470434e-18	0.622080307158126	0.414	0.121	1.21999414128461e-13	4
Hmgb1	1.35909378834255e-17	0.734384885593053	0.94	0.709	2.37365730134027e-13	4
H2-K1	1.61751354178559e-17	0.861798497283059	0.983	0.854	2.82498740072853e-13	4
Trappc5	1.88310927030842e-17	0.802197010085084	0.621	0.274	3.28885034059365e-13	4
Hsp90ab1	2.09753867186077e-17	0.646854112453591	0.974	0.932	3.66335129040484e-13	4
Coro2a	2.53174033331163e-17	0.549921771011868	0.31	0.076	4.42168449212875e-13	4
Syngr2	2.63134572874756e-17	0.90517048868041	0.759	0.43	4.59564531525761e-13	4
Mgat1	2.94026865854745e-17	0.781118093641996	0.457	0.16	5.13517921215312e-13	4
Clec12a	3.49543144031786e-17	1.02693373827133	0.69	0.359	6.10477101051514e-13	4
Oaz1	3.80344648267321e-17	0.606547954352572	0.974	0.879	6.64271928198877e-13	4
Hsp90b1	4.94624042005165e-17	0.807512742097428	0.94	0.732	8.6386088936202e-13	4
Tram1	9.08977886023038e-17	0.858704449257629	0.612	0.289	1.58752987793924e-12	4
Lifr	1.19131699212881e-16	0.653133296567058	0.371	0.108	2.08063512675297e-12	4
Arhgap27os2	1.26850361321072e-16	0.544408207645888	0.259	0.058	2.21544156047253e-12	4
Rps6ka1	1.3738878673919e-16	0.709684173191868	0.466	0.166	2.39949516039995e-12	4
H2-T22	1.50983655811347e-16	0.675864633898901	0.474	0.172	2.63692954874518e-12	4
Slc44a2	2.43346021948815e-16	0.654104336202192	0.353	0.101	4.25003827333606e-12	4
Uvrag	2.71812325189018e-16	0.820783389469531	0.509	0.205	4.7472022594262e-12	4
Tsc22d3	2.96285774074302e-16	0.805912230086608	0.716	0.413	5.17463104420768e-12	4
Sik1	4.19870015821658e-16	0.633249450839806	0.336	0.098	7.33302982632526e-12	4
Rpl10	4.46407481122669e-16	0.551003071240031	0.983	0.955	7.79650665780742e-12	4
Rnaset2b	5.64770837234741e-16	0.825921776307286	0.595	0.289	9.86372267230476e-12	4
H2-T23	6.01640930732002e-16	1.0554932139328	0.802	0.535	1.05076588552344e-11	4
Il21r	6.83638177076235e-16	0.530777590045064	0.267	0.062	1.19397407626364e-11	4
Sec11c	7.0912005783009e-16	0.864848972933299	0.759	0.459	1.23847818100025e-11	4
Sub1	8.39707558116714e-16	0.834272777188514	0.905	0.712	1.46654925025084e-11	4
Manf	1.17863549811971e-15	0.749217331904555	0.828	0.505	2.05848689746608e-11	4
Txndc5	1.20695384266012e-15	0.774912092409256	0.319	0.091	2.1079448862059e-11	4
Rmnd5a	1.59001521322507e-15	0.551800239324579	0.328	0.094	2.77696156989758e-11	4
Zmiz2	1.74660624769739e-15	0.681853951511683	0.466	0.175	3.0504478116035e-11	4
Srpk2	1.8535149533739e-15	0.590863045141459	0.379	0.12	3.23716386606752e-11	4
Traf4	2.19754903648049e-15	0.562052632486577	0.267	0.067	3.83801939221318e-11	4
Pqlc3	3.50857704534166e-15	0.536956703752984	0.31	0.087	6.12772980968920e-11	4
Tcf7l2	3.67055140308826e-15	0.622011460895508	0.336	0.1	6.41061802549364e-11	4
Irf7	5.15446406795552e-15	0.851303407488103	0.509	0.205	9.00227149468431e-11	4
Sec61g	5.15946780542238e-15	0.709637098921889	0.948	0.735	9.01101052217018e-11	4
Me2	5.52903118372401e-15	0.611821407624568	0.328	0.097	9.65645296237399e-11	4
Bloc1s2	6.59317958978591e-15	0.820691010507434	0.483	0.198	1.15149881535611e-10	4
Uchl3	7.57181056102565e-15	0.673713731377856	0.431	0.165	1.32241671448313e-10	4
Hmgn1	7.88868856930906e-15	0.78797300266288	0.655	0.335	1.37775945862983e-10	4
Gna11	1.66677533732878e-14	0.68866247619814	0.336	0.107	2.91102312664472e-10	4
Parp3	1.80944407263518e-14	0.612954120901682	0.267	0.07	3.16019407285734e-10	4
Arpc5l	2.30319528961302e-14	0.825785336174571	0.612	0.319	4.02253057330913e-10	4
Atp13a2	2.44075345878404e-14	0.532258343603156	0.345	0.107	4.26277591576632e-10	4
Vps37a	2.51251303248115e-14	0.603555102265624	0.319	0.095	4.38810401122832e-10	4
Rexo2	2.56834302457338e-14	0.822785450911517	0.612	0.324	4.48561109241741e-10	4
Rnd3	3.3186768806867e-14	0.645655470236189	0.353	0.113	5.79606917211932e-10	4
Ctsh	3.4987313242483e-14	0.673345996973997	0.931	0.761	6.11053425779965e-10	4
Tnni2	3.95907943660415e-14	0.474609380000882	0.25	0.061	6.91453223602914e-10	4
Vimp	5.53151602733274e-14	0.834277574768517	0.664	0.375	9.66079274173663e-10	4
Clcn5	1.28934684772055e-13	0.622667703073723	0.284	0.082	2.25184426954394e-09	4
Rps11	1.48078266452639e-13	0.49928519810887	0.983	0.96	2.58618692359535e-09	4
Sumo2	1.97115180565622e-13	0.654944941409366	0.836	0.637	3.44261662857859e-09	4
Rpl19	2.29078898327087e-13	0.454302799880852	0.991	0.96	4.00086295928258e-09	4
Klf2	2.4109887346706e-13	0.782808061900375	0.922	0.728	4.21079182510221e-09	4
Unc93b1	2.43027566223229e-13	0.680744927924523	0.897	0.59	4.24447644408869e-09	4
Ifnar2	3.01813699304211e-13	0.699454813988836	0.638	0.319	5.27117625834804e-09	4
Spns3	3.10930438605134e-13	0.571298400094814	0.31	0.094	5.43040011023867e-09	4
Orai3	3.6694652088669e-13	0.508908836030824	0.388	0.136	6.40872098728604e-09	4
Sdc4	3.81843233790832e-13	0.633444672448912	0.552	0.252	6.66889207815688e-09	4
Slc38a1	6.14590244613245e-13	0.517206747341559	0.31	0.096	1.07338186221703e-08	4
Rasgrp2	6.41420452844288e-13	0.56231727786044	0.517	0.221	1.12024082089255e-08	4
Ncf1	6.58776521604575e-13	0.837022698975954	0.586	0.284	1.15055319498239e-08	4
Nr2c2ap	7.53957924058957e-13	0.505409000812707	0.31	0.098	1.31678751436897e-08	4
G3bp1	7.80632005267477e-13	0.604380143182523	0.621	0.318	1.36337379719965e-08	4
Ppp1r11	7.96069124494533e-13	0.747975662379164	0.621	0.32	1.3903347259297e-08	4
0610007P14Rik	9.66028679412534e-13	0.560326925430248	0.397	0.155	1.68716908859399e-08	4
Ybx3	1.34502039164861e-12	0.697476652630612	0.578	0.289	2.3490781140143e-08	4
Idi1	1.47845270874635e-12	0.817207564222424	0.414	0.17	2.5821176558255e-08	4
Ifnar1	2.04452847505935e-12	0.80590462979205	0.448	0.186	3.57076898169115e-08	4
Rps3a1	2.04519915193262e-12	0.454551413484499	0.974	0.962	3.57194031885032e-08	4
Gtf2i	2.12308365289441e-12	0.503291647128862	0.328	0.113	3.70796559978008e-08	4
Aes	2.17659787120081e-12	0.638796702766416	0.862	0.654	3.80142818205222e-08	4
Frmd4a	2.26538180435126e-12	0.472120854511541	0.259	0.072	3.95648932129947e-08	4
Psme2	2.43051124491716e-12	0.565206061054884	0.733	0.459	4.24488788924781e-08	4
Rftn1	3.99627004655481e-12	0.460703217825751	0.284	0.086	6.97948563630797e-08	4
Pmepa1	4.05069775394315e-12	0.469794323945339	0.362	0.125	7.07454362726172e-08	4
Slamf9	4.14363673801283e-12	0.315006351482179	0.543	0.225	7.2368615629394e-08	4
Cldnd1	6.11512781950939e-12	0.685676272192626	0.44	0.191	1.06800707367731e-07	4
Hp1bp3	6.67402651840691e-12	0.524253095067581	0.474	0.208	1.16561873143977e-07	4
Emp3	7.26923806339241e-12	0.879264898516808	0.897	0.671	1.26957242777148e-07	4
Rpl36al	8.5521583454453e-12	0.549299707789872	0.966	0.868	1.49363445503202e-07	4
Tubb2a	8.76567459383953e-12	0.750183023429627	0.422	0.181	1.53092506781407e-07	4
Edem2	1.05266355456223e-11	0.655229646342904	0.379	0.15	1.83847689804293e-07	4
Ptpn6	1.24635029141739e-11	0.703486482207575	0.836	0.585	2.17675078396047e-07	4
Ankrd12	1.38120542150355e-11	0.568240381083441	0.517	0.235	2.41227526865595e-07	4
Dctn6	1.5485680816282e-11	0.55382511344338	0.302	0.103	2.70457415456365e-07	4
Rfc1	1.71672235494323e-11	0.466698303128133	0.328	0.111	2.99825559290835e-07	4
Snrpd2	1.86146714107861e-11	0.624861057267194	0.776	0.517	3.25105236189379e-07	4
AI662270	2.11159641689799e-11	0.739198605074808	0.534	0.284	3.68790314211233e-07	4
Psmb8	2.20974293691789e-11	0.571253783193287	0.897	0.675	3.85931603932709e-07	4
Cd209a	2.30051643591029e-11	0.381146896109589	0.371	0.129	4.01785195531732e-07	4
Cyth4	2.44112647053543e-11	0.726484888986899	0.629	0.341	4.26342738079014e-07	4
Cops4	2.66157153305783e-11	0.538879836288843	0.44	0.19	4.6484346824855e-07	4
Stk4	2.79484542023833e-11	0.494370554822081	0.491	0.218	4.88119752644625e-07	4
Xbp1	2.80866903460784e-11	0.59502582655607	0.759	0.465	4.90534046894259e-07	4
Atp6v1d	2.89757505196594e-11	0.681761550108999	0.543	0.29	5.06061482825852e-07	4
H2-Q4	3.65983971432982e-11	0.601456989342061	0.405	0.161	6.39191006107704e-07	4
Sepw1	4.37508764358077e-11	0.678597913021087	0.75	0.492	7.64109056951382e-07	4
Matr3	4.59927991485364e-11	0.578548476417038	0.44	0.198	8.03264237129188e-07	4
Clec2d	4.9170342535256e-11	0.612723274077825	0.621	0.344	8.58760032378246e-07	4
5430427O19Rik	8.9356257725031e-11	0.467535075154516	0.25	0.077	1.56060704116767e-06	4
Arhgef6	1.20665426078046e-10	0.59493843976296	0.362	0.143	2.10742166645308e-06	4
Lpgat1	1.40509870007745e-10	0.699436751035072	0.336	0.136	2.45400487968527e-06	4
Hnrnpa1	1.49952355075202e-10	0.470525516291095	0.672	0.371	2.6189178813884e-06	4
Emc3	1.91391679821707e-10	0.603204223259124	0.431	0.195	3.34265568808611e-06	4
Rps27	2.15154196348018e-10	0.382317533579029	0.983	0.962	3.75766803921813e-06	4
Itgb7	2.1751755554681e-10	0.528333318292413	0.509	0.24	3.79894410762503e-06	4
Foxp1	2.28314964793477e-10	0.730566151341653	0.534	0.278	3.98752086011808e-06	4
Ssr1	2.65479395436071e-10	0.60517627510326	0.466	0.227	4.63659764129097e-06	4
H2-M3	3.20060733274841e-10	0.505639365033368	0.397	0.166	5.5898607066451e-06	4
Rpl30	3.29138103437189e-10	0.367544431995666	0.974	0.968	5.74839697653051e-06	4
Fth1	3.45884524928128e-10	0.326250041309652	1	0.998	6.04087322786976e-06	4
Rplp1	4.63018518838276e-10	0.311220505150505	1	0.972	8.0866184315105e-06	4
Rpl12	5.01624292226725e-10	0.407029317984995	0.983	0.905	8.76086826373976e-06	4
Reep5	5.68963872491416e-10	0.554043367825997	0.819	0.566	9.93695403306258e-06	4
Tmed2	5.72197641182761e-10	0.595007943243806	0.741	0.485	9.99343180325693e-06	4
Psmb9	6.36027402287242e-10	0.591024678374464	0.638	0.371	1.11082185809467e-05	4
Zmynd8	6.69885697728293e-10	0.470250093652328	0.362	0.148	1.16995537108246e-05	4
Srsf5	7.08126267705217e-10	0.558285547622947	0.793	0.556	1.23674252654716e-05	4
Hoxa7	7.14688306979890e-10	0.492143972072376	0.302	0.114	1.24820312814038e-05	4
Rgs10	8.22154466708272e-10	0.644947939147716	0.741	0.485	1.435892776106E-05	4
1110059E24Rik	8.57108379824998e-10	0.43366368458424	0.259	0.089	1.49693978536436e-05	4
Man1a2	9.51551068270575e-10	0.421096150378095	0.328	0.126	1.66188394073456e-05	4
Stip1	1.0258431272518e-09	0.635612372875492	0.491	0.252	1.79163502174526e-05	4
Pla2g16	1.17921458983029e-09	0.46852815934648	0.267	0.094	2.0594982811386e-05	4
Gltp	1.29083959386329e-09	0.723696968687947	0.552	0.321	2.25445135068224e-05	4
Bcl7c	1.31365357956513e-09	0.57510533263782	0.44	0.212	2.2942959767105e-05	4
Ikzf1	1.38916586209916e-09	0.582021407205147	0.474	0.232	2.42617817815618e-05	4
Ddx42	1.49434807583752e-09	0.328655320808769	0.345	0.134	2.60987891445024e-05	4
Trim30a	1.79668196943117e-09	0.563071585014578	0.552	0.287	3.13790505961155e-05	4
Lsp1	1.85912533954581e-09	0.510115939104979	0.914	0.713	3.24696240551675e-05	4
Ptma	1.8601138259378e-09	0.384022365090853	0.974	0.901	3.24868879700036e-05	4
Hspe1	2.2956328007078e-09	0.565156775793679	0.931	0.775	4.00932268643617e-05	4
Serbp1	2.53137771154664e-09	0.529628609307044	0.862	0.662	4.42105117321621e-05	4
Smc6	2.6151154294084e-09	0.605981310690827	0.457	0.228	4.56729909746178e-05	4
Rpl21	2.64572503500736e-09	0.329652975453583	0.983	0.96	4.62075877364035e-05	4
Hypk	2.88714402742628e-09	0.509811571691627	0.509	0.275	5.04239704390001e-05	4
Atf7ip	2.99942130399315e-09	0.543394866598938	0.362	0.152	5.23848930742404e-05	4
Evi2a	4.14713414278296e-09	0.622049249200033	0.647	0.398	7.24296978037043e-05	4
Gpr183	4.9304361083956e-09	0.59268452008594	0.474	0.237	8.61100666331291e-05	4
Tbc1d1	5.042077239993E-09	0.459844040123274	0.336	0.139	8.80598789964778e-05	4
Dnajc3	5.62687244919532e-09	0.549498486335999	0.543	0.315	9.82733273251962e-05	4
Prr13	6.20798618277248e-09	0.422163350221809	0.75	0.501	0.000108422478682121	4
Pdlim1	6.70700893653777e-09	0.481393162558427	0.31	0.121	0.000117137911076632	4
Hes6	7.17639792475047e-09	0.462786861990001	0.345	0.149	0.000125335789755767	4
Chdh	7.75642693473444e-09	0.442035157604821	0.25	0.088	0.000135465996415137	4
Irf1	9.47349458042349e-09	0.518907159315024	0.388	0.176	0.000165454582847096	4
Senp6	1.08545198608558e-08	0.476674695409552	0.457	0.225	0.000189574189369847	4
Rnaset2a	1.14048084536273e-08	0.563659720665531	0.552	0.315	0.000199184979642601	4
Tmed9	1.15463026333297e-08	0.472913547935772	0.681	0.394	0.000201656175491103	4
Anapc5	1.32116445576851e-08	0.607267715126178	0.431	0.216	0.00023074137219997	4
Spcs3	1.43013440166589e-08	0.453019667421216	0.302	0.121	0.000249772973250948	4
Dctpp1	1.50327408938569e-08	0.480438783076233	0.371	0.167	0.00026254681971121	4
Trib1	1.89728031272969e-08	0.564137363042628	0.578	0.331	0.000331360006618241	4
Pdcd4	1.97476582881288e-08	0.495887407106335	0.328	0.142	0.000344892852002169	4
Clic4	1.98958905797451e-08	0.456177439720117	0.44	0.218	0.000347481728975249	4
Cyp51	2.07971524298003e-08	0.548488006919848	0.336	0.151	0.000363222267186463	4
Rhoh	2.1730538462565e-08	0.412264302623597	0.267	0.098	0.000379523854248697	4
Rps15a	2.18380657354253e-08	0.342833133326179	0.974	0.946	0.000381401818069203	4
Amfr	2.2452092664293e-08	0.419413146970966	0.31	0.127	0.000392125798381878	4
Nol7	2.34582050925224e-08	0.50501198079071	0.681	0.426	0.000409697551940904	4
Cnpy2	2.69905020867594e-08	0.471903169519351	0.552	0.305	0.000471389118945253	4
Elf1	2.74482799811359e-08	0.514629097487901	0.431	0.213	0.000479384209870538	4
Fosb	2.91868862762199e-08	0.534768226292524	0.603	0.343	0.000509748968814181	4
Herpud1	2.96183849455421e-08	0.569080114879964	0.647	0.415	0.000517285093073892	4
Cmas	3.22924427391055e-08	0.488841811318696	0.328	0.14	0.000563987512438478	4
Eef1g	3.4052000626122e-08	0.48605608649971	0.845	0.642	0.00059471819093522	4
Bzw1	4.4534999492289e-08	0.649465565498677	0.612	0.388	0.000777803766132827	4
Hsp90aa1	4.60897200603837e-08	0.551448284382691	0.922	0.753	0.000804956960854602	4
Rpl11	4.83511589601982e-08	0.319486135233742	0.983	0.95	0.000844452991239861	4
Psme1	4.94063753364002e-08	0.482001053895539	0.802	0.602	0.00086288234525023	4
Trim12a	5.07649496260283e-08	0.561220793918905	0.328	0.143	0.000886609845218584	4
Bmp2k	5.20268490020979e-08	0.41758539587432	0.293	0.118	0.00090864891782164	4
Crebrf	5.43605797630412e-08	0.393650106154807	0.302	0.122	0.000949407525561515	4
Ech1	6.47329868389493e-08	0.472906494434745	0.716	0.499	0.00113056161514225	4
Npm1	6.49620532330981e-08	0.427648256444272	0.922	0.757	0.00113456225971606	4
Cyfip2	6.5609350982808e-08	0.376906643174625	0.293	0.121	0.00114586731491474	4
Rpl22l1	6.81128385928324e-08	0.505384047001143	0.819	0.654	0.00118959072602382	4
Snx9	7.01789290638062e-08	0.416514645256931	0.267	0.104	0.00122567499609938	4
Ssbp1	7.48823164368785e-08	0.50785986658974	0.422	0.217	0.00130781965657008	4
Hnrnpc	7.75122233944743e-08	0.469482266282914	0.655	0.405	0.00135375098158449	4
Galk1	7.85192582948751e-08	0.502152723717427	0.293	0.126	0.00137133884611999	4
Itga4	8.41770468471957e-08	0.631770847613684	0.56	0.35	0.00147015212318627	4
Tapbp	8.66690441937307e-08	0.526515756358916	0.552	0.322	0.00151367485684351	4
Alkbh1	8.86407413424565e-08	0.552209608855831	0.293	0.126	0.001548110547546	4
Creld2	8.98862490190449e-08	0.565834338645552	0.31	0.137	0.00156986333911762	4
Fads3	1.00372102152273e-07	0.363639362624683	0.25	0.095	0.00175299876408945	4
Stk17b	1.01797308104489e-07	0.531031391278026	0.759	0.544	0.00177788998604491	4
Serinc3	1.02655344292983e-07	0.430924948467052	0.81	0.601	0.00179287558807694	4
Tmem123	1.04955914468007e-07	0.311635123081466	0.293	0.12	0.00183305504618374	4
Pdpk1	1.06028627258981e-07	0.374540580010992	0.259	0.102	0.0018517899750781	4
Itpr1	1.15853126636639e-07	0.381250755645576	0.397	0.19	0.00202337485670889	4
Ap1ar	1.2714800598066e-07	0.427056888995253	0.25	0.098	0.00222063992445222	4
Psmb10	1.34747191494976e-07	0.482596694738054	0.621	0.392	0.00235335969945976	4
Ccr5	1.34803513224459e-07	0.472497457710382	0.345	0.156	0.00235434335846518	4
Stx7	1.4696996123266e-07	0.487241491780059	0.629	0.381	0.00256683037292841	4
Eps15	1.49706070339813e-07	0.432105752033135	0.345	0.157	0.00261461651848484	4
Dnajc13	1.68133348895168e-07	0.371465758852252	0.328	0.148	0.00293644893845411	4
Ccdc47	1.73381161154725e-07	0.445235605210704	0.319	0.147	0.00302810197956727	4
Rnf187	1.75836224010907e-07	0.6577487587953	0.517	0.334	0.0030709796523505	4
Yeats4	1.81289631212445e-07	0.487862605533878	0.414	0.213	0.00316622340912535	4
Eif4a2	1.83402135531811e-07	0.516545898631758	0.612	0.397	0.00320311829706308	4
Cmtm7	1.87161750642602e-07	0.448776831347424	0.655	0.402	0.00326877997497305	4
Spag7	2.00948877526233e-07	0.360351589132795	0.448	0.228	0.00350957214599566	4
Ppdpf	2.34281039422205e-07	0.583001629703775	0.5	0.307	0.00409171835350881	4
H2afy	2.35937478136051e-07	0.340613780142216	0.802	0.561	0.00412064805564612	4
Churc1	2.3696018719359e-07	0.436825509196091	0.431	0.232	0.00413850966933604	4
Ogt	2.43628042854257e-07	0.528412912280456	0.509	0.295	0.0042549637684496	4
Rrbp1	2.59954954857227e-07	0.494879957677187	0.819	0.599	0.00454011328658147	4
Khk	2.73258380542031e-07	0.482578418371874	0.69	0.46	0.00477245761616658	4
Eif3f	3.07459651027623e-07	0.446678373410584	0.922	0.748	0.00536978280519743	4
Rpl7	3.09850727732903e-07	0.339366424648808	0.974	0.938	0.00541154295985516	4
Rpl3	3.15416497694449e-07	0.334262862436338	0.957	0.901	0.00550874913223355	4
Adk	3.16011443563024e-07	0.363602770262022	0.319	0.144	0.00551913986182822	4
Gsn	3.19295794709846e-07	0.496883730777761	0.509	0.287	0.00557650105460745	4
Hint3	3.36444537411431e-07	0.491926366338212	0.336	0.163	0.00587600384589064	4
Slc15a4	3.48649346283581e-07	0.425975777387693	0.397	0.199	0.00608916083284273	4
Rps4x	3.58131051569707e-07	0.286447423200078	0.983	0.94	0.00625475881566493	4
Jund	3.73880077936361e-07	0.389993724064972	0.897	0.782	0.00652981556115855	4
Gng2	3.85831068357403e-07	0.507753409000208	0.474	0.26	0.00673853960886205	4
Srebf2	4.56080409289895e-07	0.393736747777114	0.276	0.117	0.00796544434824802	4
Mxd4	4.63889413331806e-07	0.454787231834387	0.362	0.175	0.00810182860383999	4
Cct3	4.822636276233E-07	0.480040888775585	0.56	0.348	0.00842273425644093	4
Nceh1	5.50970420011818e-07	0.393581912514317	0.345	0.165	0.0096226983855064	4
Rab10	6.23076592003558e-07	0.382398688450835	0.552	0.335	0.0108820326793421	4
Psap	6.43141231967356e-07	0.396840686448076	0.974	0.857	0.0112324616163099	4
Sec23b	7.09379540587941e-07	0.339955647070333	0.25	0.103	0.0123893136763684	4
Hmgcs1	7.62096238789401e-07	0.496767318212796	0.457	0.262	0.0133100108104569	4
Fam174a	7.89136609407183e-07	0.421197096242137	0.552	0.33	0.0137822708832965	4
Mrps16	8.54794502058198e-07	0.517378162185911	0.543	0.354	0.0149289859784464	4
Ivns1abp	9.01477906281528e-07	0.457155210570619	0.491	0.271	0.0157443116332069	4
Plp2	9.13627193715389e-07	0.516923286497043	0.362	0.18	0.0159564989382393	4
Arl5c	1.02846234394509e-06	0.449832107532306	0.328	0.156	0.017962094837001	4
Dpm3	1.03191528363626e-06	0.391566542342686	0.578	0.364	0.0180224004287072	4
Sec61a1	1.06380332897789e-06	0.427097115196092	0.31	0.147	0.0185793251405988	4
Hmg20b	1.16835965298916e-06	0.459224609831372	0.405	0.218	0.0204054013394556	4
Gpcpd1	1.23137378161004e-06	0.309038043966264	0.353	0.169	0.0215059430958193	4
Pigp	1.26907982257384e-06	0.412845062387056	0.259	0.112	0.0221644791012521	4
mt-Co1	1.28567268920418e-06	0.270672442184756	1	0.998	0.022454273516951	4
Rad23a	1.3202884371368e-06	0.389704513534063	0.345	0.172	0.0230588375545942	4
Scand1	1.35695496759097e-06	0.458906853454454	0.853	0.716	0.0236992185089764	4
Rps26	1.38572432488742e-06	0.30306915513204	0.966	0.929	0.0242016753341588	4
Ttc19	1.43193201954614e-06	0.368019337164718	0.25	0.105	0.0250086927213733	4
Fkbp3	1.53983134222305e-06	0.384249840470653	0.5	0.295	0.0268931543919256	4
Gns	1.62350313382429e-06	0.470259228978665	0.31	0.148	0.0283544822322412	4
Rbm8a	1.67753045531841e-06	0.423816992873526	0.603	0.404	0.029298069402136	4
Rps3	1.68317407542592e-06	0.304401023550382	0.991	0.946	0.0293966352273137	4
Rps24	1.70411437352542e-06	0.277980686029966	0.991	0.975	0.0297623575336214	4
Mef2d	1.71336952170132e-06	0.340204255114599	0.284	0.127	0.0299239986965136	4
Ctcf	1.72386426357539e-06	0.529738487388267	0.44	0.253	0.0301072893633441	4
Dad1	1.83699670341676e-06	0.410458574249472	0.767	0.601	0.0320831474251737	4
Tbrg1	1.97329802336994e-06	0.459902886208374	0.362	0.191	0.034463649978156	4
Cdk5rap3	2.04374864279369e-06	0.353425299428831	0.284	0.129	0.0356940700463917	4
Srp14	2.04402574884852e-06	0.411945116923113	0.672	0.483	0.0356989097036393	4
Nptn	2.16096732178967e-06	0.577972837024549	0.509	0.312	0.0377412942750566	4
Dbnl	2.17697974662781e-06	0.527595558179937	0.483	0.298	0.0380209512748547	4
Kbtbd11	2.36404274902549e-06	0.397452942210742	0.284	0.128	0.0412880066117302	4
Pet100	2.49132184454735e-06	0.426108512377801	0.509	0.311	0.0435109360150195	4
Rps13	2.52254012223134e-06	0.27965400324288	1	0.956	0.0440561632347704	4
Tmem192	2.66511783396891e-06	0.378420721109286	0.302	0.145	0.046546282970267	4
Rcc2	2.85019805989735e-06	0.41075052317404	0.259	0.114	0.0497787091161071	4
Cybb	2.88746695455842e-06	0.325807624208739	0.922	0.682	0.0504296103613628	4
Hnrnpa2b1	3.66659438315598e-06	0.440979328493615	0.845	0.649	0.0640370709018191	4
Lims1	3.70756171540051e-06	0.483652570768289	0.431	0.245	0.0647525653594699	4
Cope	3.72499333311766e-06	0.44077560855463	0.621	0.396	0.0650570085629	4
Kctd12	4.30407675637975e-06	0.288163320018888	0.655	0.437	0.0751707005501723	4
Fubp1	4.52529816840271e-06	0.46081457324235	0.466	0.289	0.0790343325111533	4
Nenf	4.95632023992957e-06	0.411814863440649	0.414	0.236	0.0865621329903699	4
Cib1	5.1870505886023e-06	0.465569946443903	0.603	0.401	0.0905918385299393	4
Yif1a	5.326902296647E-06	0.351212281539716	0.319	0.159	0.0930343486109399	4
Rpl9	5.39380182521685e-06	0.276489291447826	0.974	0.964	0.0942027488774123	4
Dock10	5.40716782626234e-06	0.514875015179143	0.431	0.236	0.0944361860856717	4
Ddost	5.44101144485622e-06	0.515191696138406	0.509	0.322	0.0950272648844139	4
Hist3h2a	5.822272288957E-06	0.47587467316958	0.345	0.178	0.101685985526634	4
Thrap3	5.87391960972664e-06	0.385044274284005	0.379	0.208	0.102588005983876	4
Tifa	6.0290205396034e-06	0.471232044066729	0.336	0.175	0.105296843724173	4
N4bp2l2	6.1332090816945e-06	0.334233712160906	0.388	0.216	0.107116496611794	4
Cntrl	6.36806073296352e-06	0.35923795262123	0.25	0.111	0.111218180701208	4
Gm5617	6.38111411338862e-06	0.421701945066048	0.336	0.18	0.111446157990332	4
Uggt1	6.6334722833439e-06	0.341433507118951	0.259	0.115	0.115853593428601	4
Anp32e	6.76122599973356e-06	0.440814222573218	0.379	0.208	0.118084812085347	4
Rest	7.62067912012815e-06	0.338668227711459	0.284	0.136	0.133095160833038	4
Ppp6r1	8.29495683418071e-06	0.376464631017123	0.31	0.157	0.144871421108966	4
Hnrnpul1	8.51971242931388e-06	0.297512102688729	0.31	0.154	0.148796777577967	4
Ywhae	8.55074558910636e-06	0.376071134961512	0.793	0.614	0.149338771713743	4
Psmg4	8.68925035058653e-06	0.426159861670266	0.448	0.275	0.151757757372994	4
Hmgn2	9.36913604355087e-06	0.253392361023997	0.284	0.134	0.163631961000616	4
Mrfap1	9.5880655665976e-06	0.351035333098311	0.733	0.547	0.167455565120627	4
Cdc42se2	9.7225662424011e-06	0.471526605866951	0.362	0.198	0.169804619423535	4
Gpr146	1.0342434719109e-05	0.386261273020316	0.31	0.159	0.180630622369239	4
Fkbp2	1.0876449084032e-05	0.481627668737987	0.603	0.43	0.189957183252619	4
Huwe1	1.23905642891952e-05	0.395914288125654	0.336	0.179	0.216401205310794	4
Dock2	1.24445418863934e-05	0.468036517708564	0.457	0.262	0.217343924045861	4
Fkbp4	1.27248632007137e-05	0.394284974142607	0.534	0.354	0.222239735800465	4
Hdac1	1.43765116730815e-05	0.289708783788127	0.31	0.157	0.251085776370368	4
Nedd4	1.45465711015608e-05	0.345789388460495	0.276	0.131	0.254055864288759	4
Slc29a3	1.58499992552332e-05	0.502236228109492	0.336	0.181	0.276820236992648	4
Dtymk	1.5996578628537e-05	0.314084105448214	0.267	0.129	0.279380245747399	4
Slc35c2	1.69462958991006e-05	0.381111536094275	0.319	0.165	0.295967057877793	4
Mettl23	1.70023784484426e-05	0.423956507254208	0.422	0.252	0.29694653960205	4
Atp6v1h	1.92723538067668e-05	0.419377809528888	0.284	0.146	0.336591659235183	4
Pdia4	1.997565792078E-05	0.378966698844541	0.328	0.175	0.348874865586423	4
Tomm20	2.02745572700342e-05	0.390589271363873	0.784	0.588	0.354095142721147	4
Bsg	2.07990274742886e-05	0.320061882297878	0.733	0.521	0.363255014838451	4
Ssr4	2.10797819042596e-05	0.478576309114882	0.828	0.682	0.368158390957893	4
Magt1	2.30102223655511e-05	0.463778138918138	0.474	0.303	0.401873533614349	4
Kmt2e	2.3534681013784e-05	0.381146153188227	0.526	0.346	0.411033203905738	4
Oser1	2.47264040467433e-05	0.25723966314414	0.276	0.131	0.431846646676371	4
Lmo2	2.6408834367271e-05	0.429025010523795	0.371	0.214	0.461230292224388	4
Etnk1	2.73155651883716e-05	0.345568795587472	0.293	0.15	0.477066346014911	4
Zc3h13	2.75954706351587e-05	0.338550957861675	0.31	0.165	0.481954894643046	4
Tomm7	2.84782343347702e-05	0.317362744873319	0.828	0.654	0.497372362656762	4
Fus	2.86900015946388e-05	0.309183740476649	0.543	0.349	0.501070877850366	4
Sumo1	3.01366739747651e-05	0.370458875887557	0.603	0.415	0.526337010969273	4
Nucks1	3.13314944826141e-05	0.458063991665726	0.431	0.275	0.547204551138856	4
Ostc	3.29143333402958e-05	0.509130426410734	0.5	0.348	0.574848831788266	4
Cetn2	3.3758204022192e-05	0.375695845829236	0.379	0.219	0.589587033247584	4
Colgalt1	3.3787710221651e-05	0.332293772505028	0.31	0.164	0.590102359021135	4
Caprin1	3.51813689404157e-05	0.420630337499783	0.422	0.269	0.614442608544361	4
Ddx39b	3.61515644853385e-05	0.316986504847193	0.466	0.284	0.631387073736436	4
Commd6	3.83955139766549e-05	0.324472836099249	0.448	0.276	0.670577651602278	4
Cnot8	3.89955224193138e-05	0.345006783656933	0.25	0.12	0.681056799053316	4
Srsf7	4.19204568543341e-05	0.362082700174302	0.526	0.332	0.732140778960945	4
BC031181	4.56337170529256e-05	0.318560628409052	0.586	0.397	0.796992868329345	4
Glrx3	4.64600891567894e-05	0.40029445214268	0.491	0.335	0.811425457123326	4
Fbl	4.87612672378976e-05	0.381130113895739	0.466	0.292	0.851615532309882	4
Clptm1l	4.93547889028844e-05	0.394501612683572	0.362	0.209	0.861981388188875	4
Mrps26	5.06292544265314e-05	0.34330951014431	0.397	0.234	0.88423992855937	4
Tra2b	5.12992843332084e-05	0.375349637224533	0.552	0.363	0.895942000879485	4
Bola1	5.2359594188476e-05	0.322786918969056	0.319	0.18	0.914460312501733	4
Atxn7l3b	5.24042935528994e-05	0.308468606080766	0.612	0.43	0.915240986901388	4
Tmod3	5.65269500112007e-05	0.264386770101118	0.319	0.169	0.987243181945619	4
Ssr2	5.80219366009691e-05	0.484886634785503	0.5	0.317	1	4
Trmt112	5.81134841770178e-05	0.337546620549092	0.603	0.416	1	4
Sept7	5.85686326412903e-05	0.356277200773895	0.543	0.369	1	4
Emc8	5.92439139320445e-05	0.350274487628449	0.31	0.168	1	4
Ppig	6.5128099223501e-05	0.377017470455329	0.483	0.321	1	4
Abcf1	6.60893209433645e-05	0.32267634721479	0.397	0.239	1	4
Slc50a1	6.94766884586844e-05	0.441450054019432	0.284	0.153	1	4
Adipor2	7.26988861311947e-05	0.37584418348737	0.259	0.134	1	4
Arhgap5	7.41527422704676e-05	0.371328739803877	0.31	0.166	1	4
Rnf13	8.09099295973135e-05	0.381259656997007	0.397	0.239	1	4
Sema4d	8.09805508103708e-05	0.43300373468921	0.284	0.149	1	4
Ndufs5	8.3703199299813e-05	0.279478280099627	0.707	0.537	1	4
Ube3a	8.58059767994468e-05	0.304794696911632	0.405	0.245	1	4
Eif4b	8.80210135713689e-05	0.314910151876789	0.431	0.27	1	4
Csnk2b	9.20084805934832e-05	0.31701710578672	0.595	0.407	1	4
Srsf6	9.26783344063651e-05	0.316830080138513	0.44	0.282	1	4
Saraf	9.37016037374264e-05	0.400332549264001	0.397	0.233	1	4
Map3k1	9.49919110694139e-05	0.337431292351979	0.302	0.165	1	4
Med28	0.000102123939005257	0.295297722042603	0.526	0.346	1	4
Il2rg	0.00010649142020154	0.372480782274321	0.302	0.16	1	4
R3hdm1	0.000106665645172237	0.365150861335345	0.328	0.185	1	4
Sept9	0.000107758709381703	0.312435217755414	0.345	0.198	1	4
Macf1	0.000110851379496821	0.433133287242911	0.431	0.275	1	4
Necap2	0.000112356545975209	0.339733755501975	0.431	0.273	1	4
Pycard	0.000112367239289836	0.394173539792619	0.621	0.436	1	4
Rogdi	0.00011292078368153	0.35371847986108	0.267	0.14	1	4
Rpl36	0.000116117344306545	0.253198994961505	0.983	0.938	1	4
Samsn1	0.000119992963105982	0.278234246942594	0.509	0.32	1	4
Zfp644	0.000127011998718909	0.339755375672069	0.293	0.163	1	4
Litaf	0.000129979829369238	0.340810878662823	0.448	0.285	1	4
1110008P14Rik	0.000132527475394271	0.324757556706813	0.379	0.226	1	4
Bet1l	0.000134704728355713	0.299864214631894	0.259	0.135	1	4
Ifi203	0.000135156706014451	0.426119348171776	0.526	0.335	1	4
Hmox2	0.000138489224798664	0.304547387573669	0.466	0.3	1	4
Ccni	0.000139162092982648	0.344726285556967	0.371	0.223	1	4
Tmem59	0.000139816681389927	0.382751506645452	0.707	0.56	1	4
Mbd3	0.000140177447958048	0.321355100036092	0.379	0.231	1	4
Hnrnpf	0.000154115977155909	0.279887525401355	0.828	0.685	1	4
Ptges3	0.000154324719971352	0.345262449138052	0.509	0.354	1	4
Ngdn	0.000168718252924911	0.253137604929231	0.293	0.159	1	4
Tmem261	0.000183993693861854	0.365017219591679	0.397	0.251	1	4
Dguok	0.000188107510354683	0.30680019668646	0.388	0.238	1	4
Aimp1	0.000190097889103615	0.255562544380371	0.5	0.319	1	4
Ift20	0.000195296596213404	0.308883671565521	0.466	0.3	1	4
Mrps33	0.000197213834089686	0.28706485341939	0.56	0.401	1	4
1810022K09Rik	0.000219865196078968	0.31643297137946	0.414	0.264	1	4
Mrps34	0.000222209552105286	0.334310440737157	0.414	0.265	1	4
Bcas2	0.000228575753022468	0.338255951900203	0.414	0.263	1	4
Ywhaq	0.000236234620444644	0.295308671497101	0.56	0.386	1	4
Ubxn6	0.000250500869324576	0.28029324105656	0.319	0.183	1	4
Stt3a	0.00025939339840791	0.451088923146261	0.259	0.142	1	4
Arid4b	0.000260432568807826	0.271562370217969	0.302	0.169	1	4
Pnn	0.000269979949953409	0.411026374610622	0.388	0.244	1	4
Smarce1	0.000282369241763742	0.419151825987806	0.353	0.223	1	4
Swi5	0.000286206116290176	0.329539997663253	0.647	0.502	1	4
Timm13	0.000296726947509059	0.253688054067924	0.733	0.55	1	4
Sri	0.000304708818048447	0.301642093242466	0.638	0.495	1	4
Mlec	0.000313012452688281	0.348237444080866	0.397	0.259	1	4
Atp6v0e	0.000314977134496579	0.276257152679174	0.853	0.705	1	4
Bet1	0.000328013409240307	0.372921528847482	0.276	0.16	1	4
Trabd	0.000328210713887851	0.253292652112943	0.25	0.132	1	4
Atrx	0.000333822014524429	0.353602378410013	0.474	0.315	1	4
Tnrc6c	0.00033490457124235	0.25651896015427	0.353	0.213	1	4
Dgcr6	0.000370792409940967	0.36205700300048	0.319	0.189	1	4
Lsm6	0.000395820259954467	0.328149578487663	0.422	0.279	1	4
Ilkap	0.000400130185059684	0.33977555107162	0.302	0.176	1	4
Atp5g2	0.000416969664670069	0.309774077317939	0.845	0.742	1	4
Atg5	0.000420985274898662	0.253610679886976	0.293	0.168	1	4
Mrps12	0.000421154090763332	0.326995122713384	0.422	0.283	1	4
Cacybp	0.000430640228769518	0.293516092002871	0.517	0.352	1	4
Srp19	0.000494917134774431	0.379322647781823	0.448	0.316	1	4
Dcaf8	0.000494931833991138	0.282176593906593	0.31	0.186	1	4
Zcchc7	0.000508086028699386	0.393304940269291	0.371	0.233	1	4
Dynll1	0.000509740508121142	0.303559226836963	0.871	0.749	1	4
Cdv3	0.000513600230760803	0.31341114252706	0.397	0.258	1	4
Gmfb	0.000517209573208585	0.308695334530996	0.284	0.163	1	4
Cct5	0.000523593485777966	0.283346378481253	0.698	0.52	1	4
Bri3bp	0.000544961925664282	0.396952789417703	0.328	0.202	1	4
Ubl5	0.000556534896739486	0.251885873004157	0.871	0.733	1	4
Pebp1	0.000562555240522074	0.274663555843603	0.698	0.511	1	4
Gabarapl2	0.000572161505165883	0.318833186486374	0.578	0.421	1	4
Acadl	0.000575641925520278	0.440667406584872	0.474	0.338	1	4
Hnrnph2	0.000578701377343668	0.265825246909112	0.31	0.188	1	4
Actl6a	0.000579480489546945	0.265944735300328	0.276	0.158	1	4
Sp100	0.000610393275521221	0.25702392208181	0.466	0.307	1	4
Map7d1	0.000652672264116533	0.325160719877105	0.345	0.221	1	4
Tecr	0.000693193771678408	0.383941386388882	0.517	0.367	1	4
Slc25a4	0.000710139221890767	0.262351982882022	0.612	0.434	1	4
Iqgap2	0.000734764116737644	0.30541140480692	0.276	0.157	1	4
Emc10	0.00075302494765067	0.3854042997954	0.379	0.252	1	4
Znrf2	0.000842718515217356	0.300433519553299	0.31	0.192	1	4
Tmem258	0.000847262723001113	0.294993126719407	0.647	0.509	1	4
Rpl10-ps3	0.000860048119299389	0.28827265728177	0.388	0.251	1	4
Gng12	0.000878239126500898	0.273298161488434	0.414	0.279	1	4
Tax1bp1	0.000961049441093011	0.325214467693154	0.69	0.529	1	4
Capg	0.000990616150721815	0.264917420092642	0.457	0.297	1	4
Evi5	0.000999268949127615	0.286297713621829	0.276	0.163	1	4
Ube2s	0.00101226471272898	0.293189668607024	0.534	0.389	1	4
Cct2	0.00102266874619012	0.283060501348628	0.612	0.469	1	4
Ssrp1	0.00105122126756719	0.313045976006448	0.284	0.167	1	4
Tmem147	0.00106818751155379	0.312452149617467	0.457	0.31	1	4
Atp6ap2	0.00111783063515622	0.30324015650376	0.457	0.322	1	4
Nudcd3	0.00112875358488469	0.31681154328791	0.259	0.15	1	4
Sptssa	0.00113777884365717	0.321612084960328	0.474	0.332	1	4
BC004004	0.00115080048542928	0.278436060653224	0.31	0.191	1	4
Tmed10	0.0011509874222255	0.296410262135024	0.672	0.537	1	4
Golgb1	0.00115869940703431	0.321938155568826	0.31	0.193	1	4
Tmem219	0.00118519484506132	0.319621153911772	0.328	0.204	1	4
Stx4a	0.00121256087360011	0.275995902561272	0.31	0.193	1	4
Eif3m	0.00124474162311578	0.26878322422575	0.629	0.493	1	4
Minos1	0.00132860421333385	0.255796541853734	0.724	0.591	1	4
Dnajb6	0.00135779562652729	0.265731519055916	0.509	0.386	1	4
Sep15	0.00139729993468089	0.308839356630681	0.681	0.537	1	4
Adss	0.00148674016257555	0.307288579891745	0.259	0.152	1	4
Npm3	0.00156832808582771	0.310709846970693	0.362	0.237	1	4
Ddx41	0.00158274851604285	0.315472550469125	0.267	0.16	1	4
Ssb	0.00160444779817506	0.258313591710051	0.517	0.38	1	4
Srpr	0.00160734258702383	0.292852493889418	0.328	0.208	1	4
Atraid	0.0017813123344034	0.28408591326797	0.431	0.308	1	4
Sys1	0.00180225623081528	0.297569082307827	0.526	0.393	1	4
Nhp2l1	0.00183067823808244	0.288813123561868	0.543	0.408	1	4
Use1	0.00195308014213834	0.258228533835928	0.526	0.394	1	4
H2afv	0.00197016273335403	0.271019522407007	0.457	0.339	1	4
Ubn1	0.002018002491153	0.26477777435509	0.276	0.172	1	4
Cdc123	0.00215937781786929	0.258714230848613	0.302	0.189	1	4
Phf5a	0.00224817906386793	0.289297961492038	0.431	0.294	1	4
Plgrkt	0.00260469871800235	0.286157959158859	0.284	0.176	1	4
Arhgdia	0.00271629952195141	0.265074193241579	0.698	0.549	1	4
Vbp1	0.00272816141683358	0.263464830559194	0.276	0.169	1	4
Rap1a	0.00276120092390865	0.250641033312903	0.741	0.612	1	4
Anp32a	0.00303386370909993	0.251266505640986	0.621	0.479	1	4
Tbca	0.00317773095502832	0.265387875985373	0.647	0.532	1	4
Exosc5	0.00341400624452352	0.266592265687042	0.319	0.209	1	4
Smim7	0.00348206629890186	0.253309304124397	0.353	0.237	1	4
Pdia3	0.00350764003260462	0.275667504393025	0.56	0.463	1	4
Sp3	0.00353494993987382	0.258199732141992	0.25	0.15	1	4
Crlf3	0.00368289476150157	0.261876942616769	0.353	0.233	1	4
Rock1	0.00378115871587737	0.271958150994267	0.422	0.295	1	4
Tmed5	0.00380997385436886	0.266483777209284	0.457	0.336	1	4
Bod1l	0.00422251658775236	0.279082899713239	0.328	0.218	1	4
[truncated: 469 more rows]
